# Supplementary material for: Potential interactions between Mesolithic hunter-gatherers and Neolithic farmers in the Western Mediterranean: The geochronological data revisited
Source: PLoS One. 2021 Mar 3;16(3):e0246964. doi: 10.1371/journal.pone.0246964 (PMC7928471; doi:10.1371/journal.pone.0246964)
Supplement: S1 File — The white symbols relate to occupations with a reliability value of 3. The small full-colored symbols are reliability 2, and the large ones are reliability 1. Countries boundaries are from Natural Earth (free vector and raster map data @ naturalearthdata.com). (ZIP) [file pone.0246964.s003.zip]

Archive with 21 entries (21 files):
- 4800-rel1_2_3.jpg
- 4900-rel1_2_3.jpg
- 5000-rel1_2_3.jpg
- 5100-rel1_2_3.jpg
- 5200-rel1_2_3.jpg
- 5300-rel1_2_3.jpg
- 5400-rel1_2_3.jpg
- 5500-rel1_2_3.jpg
- 5600-rel1_2_3.jpg
- 5700-rel1_2_3.jpg
- 5800-rel1_2_3.jpg
- 5900-rel1_2_3.jpg
- 6000-rel1_2_3.jpg
- 6100-rel1_2_3.jpg
- 6200-rel1_2_3.jpg
- 6300-rel1_2_3.jpg
- 6400-rel1_2_3.jpg
- 6500-rel1_2_3.jpg
- 6600-rel1_2_3.jpg
- 6700-rel1_2_3.jpg
- 6800-rel1_2_3.jpg
