# Supplementary material for: Potential interactions between Mesolithic hunter-gatherers and Neolithic farmers in the Western Mediterranean: The geochronological data revisited
Source: PLoS One. 2021 Mar 3;16(3):e0246964. doi: 10.1371/journal.pone.0246964 (PMC7928471; doi:10.1371/journal.pone.0246964)
Supplement: S1 Appendix — This list is extracted from the free and online database BDA (https://bda.huma-num.fr/ and DOI:10.34847/nkl.dde9fnm8) on which more detailed information is available. (CSV) [file pone.0246964.s005.csv]

Site name	Layer	Country	Region	Municipality	Longitude (WGS84)	Latitude (WGS84)	Elevation (amsl)	Occupation reliability	Number of 14C dates	TPQ (cal.BCE)	TAQ (cal.BCE)	Period	Cultural attribution
Vidhëz		Albania	Berat	Vlushe	20.3	40.5166		weak		-6500	-6000	Mesolithic 2
Blaz	II	Albania	Dibër	Val	20.15	41.4	1066	weak		-6500	-6000	Mesolithic 2
Konispol	III	Albania	Vlorë	Konispol	20.166	39.666	400	weak	3	-6000	-5500	Early Neolithic	Ceramica Impressa
Konispol	II	Albania	Vlorë	Konispol	20.166	39.666	400	weak	4	-6550	-6150	Mesolithic 2	Castelnovian
Aoulef		Algeria	Adrar (01)	Aoulef	1.092761	26.977614	297	weak				Neolithic
Chemin de Tit		Algeria	Adrar (01)	Titt	1.49	26.937		weak				Neolithic
Grande station Minette Saint Martin (Sahara site 7)		Algeria	Adrar (01)		1.07	27		weak				Neolithic	Saharian
Nezia Hadj Mohamed/Ahmed (Sahara site 14)		Algeria	Adrar (01)		1.079	27		weak				Neolithic	Saharian
Oued Messaoud (Touat)		Algeria	Adrar (01)	Adrar	-0.535156	28.107377	237	weak				Neolithic
Regane (Erg Cheich / Reggan)		Algeria	Adrar (01)	Reggane	-1.52	25.26	260	weak				Epipaleolihtic
Station Mohammed (Sahara site 15)		Algeria	Adrar (01)		1.079	27		weak				Neolithic
Station nouvelle de Mohammed (Sahara site 15)		Algeria	Adrar (01)		1.079	27		weak				Neolithic
Timimoun		Algeria	Adrar (01)	Timimoun	0.24025	29.26245	289	weak				Neolithic
Zmeilet el-Barka		Algeria	Adrar (01)		-3.76	30.18		weak		-6500	-6000	Epipaleolihtic
Er-Rahel		Algeria	Aïn-Témouchent (46)	Hassi El Ghella (Er-Rahel)	-1.051729	35.454041		weak		-17000	-7000	Epipaleolihtic	Ibéromaurusian
Rio Salado		Algeria	Aïn-Témouchent (46)		-1.157376	35.4052		weak				Neolithic
Cap Caxine		Algeria	Alger (16)	Aïn Benian	2.980721	36.812639		weak				Neolithic
Grand Rocher		Algeria	Alger (16)	Aïn Benian	2.939852	36.807646		weak				Neolithic
Rolland		Algeria	Alger (16)		2.367	36.444		weak		-17000	-7000	Epipaleolihtic	Ibéromaurusian
Aïn Misteheyia (Aïn Messaia)	(-65 à stérile)	Algeria	Annaba (23)	Cheria	7.784809	35.185162	1144	moderate	8	-8700	-6380	Mesolithic 1	Typical Capsian
Aïn Misteheyia (Aïn Messaia)	(0 à -65 cm)	Algeria	Annaba (23)	Cheria	7.784809	35.185162	1144	moderate	3	-6150	-5680	Mesolithic 2	Upper Capsian
Aïn Misteheyia (Aïn Messaia)	tombe H1	Algeria	Annaba (23)	Cheria	7.784809	35.185162	1144	weak	3	-3940	-3520	Neolithic	“Neolithic of Capsian Tradition”
Kifène		Algeria	Annaba (23)	Cheria	7.6447	35.0918		weak		-8500	-6500	Mesolithic 1	Typical Capsian
Kifène		Algeria	Annaba (23)	Cheria	7.6447	35.0918		weak		-5000	-4000	Neolithic	“Neolithic of Capsian Tradition”
Relilaï (B)	phase 1	Algeria	Annaba (23)	Cheria	7.694694	35.044802	1093	moderate	1	-8640	-7400	Mesolithic 1	Typical Capsian
Relilaï (B)	phase 2	Algeria	Annaba (23)	Cheria	7.694694	35.044802	1093	moderate	1	-7815	-6790	Mesolithic 1	Typical Capsian
Relilaï (B)	phase 3	Algeria	Annaba (23)	Cheria	7.694694	35.044802	1093	moderate	4	-7500	-6760	Mesolithic 1	Typical Capsian
Relilaï (B)	phase 4	Algeria	Annaba (23)	Cheria	7.694694	35.044802	1093	moderate	4	-7230	-6470	Mesolithic 1	Typical Capsian
Relilaï (B)		Algeria	Annaba (23)	Cheria	7.694694	35.044802	1093	moderate	2	-6630	-6160	Mesolithic 2	Upper Capsian
Aïn Akdab		Algeria	Batna (05)		5.8306	35.8388		weak		-6400	-5400	Mesolithic 2	Upper Capsian
Batna Gare		Algeria	Batna (05)	Batna	6.1889	35.5449	1041	weak		-6400	-5400	Mesolithic 2	Upper Capsian
Batna Sud		Algeria	Batna (05)	Batna	6.1045	35.5253		weak		-6400	-5400	Mesolithic 2	Upper Capsian
Djebel Fartas		Algeria	Batna (05)		6.071692	35.678662		weak		-5000	-4000	Neolithic	“Neolithic of Capsian Tradition”
Douar Cheddi		Algeria	Batna (05)		5.8724	35.8838	900	weak		-6400	-5400	Mesolithic 2	Upper Capsian
Douar Talkrent		Algeria	Batna (05)		5.7104	35.7502		weak		-6400	-5400	Mesolithic 2	Upper Capsian
Foum Khezza I		Algeria	Batna (05)		6.581248	35.419771	1150	weak		-7500	-5500	Mesolithic	Capsian indet.
Grand’halte		Algeria	Batna (05)	Batna	6.2051	35.5024	1181	weak		-6400	-5400	Mesolithic 2	Upper Capsian
Hyènes		Algeria	Batna (05)		6.033756	35.807731		weak		-6400	-5400	Mesolithic 2	Upper Capsian
Hyènes		Algeria	Batna (05)		6.033756	35.807731		weak				Neolithic
Koudiat Remada		Algeria	Batna (05)		5.8024	35.7363		weak		-6400	-5400	Mesolithic 2	Upper Capsian
route de Bernel		Algeria	Batna (05)		5.9816	35.7686		weak		-6400	-5400	Mesolithic 2	Upper Capsian
Abd el-Adhim		Algeria	Béchar (08)		-0.825951	29.092705	354	weak		-5000	-4500	Neolithic
Abd el-Adhim (Sahara site 19)		Algeria	Béchar (08)		-0.785515	29.10481		weak		-4700	-4000	Early Neolithic
Foum Seiada		Algeria	Béchar (08)	Beni Abbes	-2.166705	30.132241	504	weak	1	-5000	-3000	Neolithic	“Neolithic of Capsian Tradition”
Hassi Manda		Algeria	Béchar (08)	Tabalbala	3.3765	29.7481	561	weak	1	-5600	-4000	Neolithic	“Neolithic of Capsian Tradition”
Zmeilet el Barka		Algeria	Béchar (08)	Beni Abbes	-2.166705	30.132241		weak	1	-5000	-4000	Neolithic	“Neolithic of Capsian Tradition”
Zmeilet el Barka		Algeria	Béchar (08)	Beni Abbes	-2.166705	30.132241		weak				Neolithic
Afalou Bou Rhummel (La “Grotte du sable”)	Couche I	Algeria	Béjaïa (06)		5.442078	36.656766		weak		-10800	-8000	Epipaleolihtic	Ibéromaurusian
Afalou Bou Rhummel (La “Grotte du sable”)	Couche II	Algeria	Béjaïa (06)		5.442078	36.656766		weak		-10800	-8000	Epipaleolihtic	Ibéromaurusian
Afalou Bou Rhummel (La “Grotte du sable”)	Couche III	Algeria	Béjaïa (06)		5.442078	36.656766		weak	1	-11800	-10800	Epipaleolihtic	Ibéromaurusian
Afalou Bou Rhummel (La “Grotte du sable”)	Couche IV	Algeria	Béjaïa (06)		5.442078	36.656766		weak	2	-13300	-11500	Epipaleolihtic	Ibéromaurusian
Afalou Bou Rhummel (La “Grotte du sable”)	Couche V	Algeria	Béjaïa (06)		5.442078	36.656766		weak	1	-15000	-12500	Epipaleolihtic	Ibéromaurusian
Afalou Bou Rhummel (La “Grotte du sable”)	Couche VII	Algeria	Béjaïa (06)		5.442078	36.656766		weak	1	-16600	-15700	Epipaleolihtic	Ibéromaurusian
Ali Bacha	level 2-5	Algeria	Béjaïa (06)	Béjaïa	4.973615	36.780367		weak		-18000	-12000	Epipaleolihtic	Ibéromaurusian
Ali Bacha		Algeria	Béjaïa (06)	Béjaïa	4.973615	36.780367		weak		-6000	-2000	Neolithic
GLD 1	UA1	Algeria	Béjaïa (06)	Akbou	4.527	36.454		weak	3	-4990	-4000	Early Neolithic
GLD 1	UA2	Algeria	Béjaïa (06)	Akbou	4.527	36.454		weak		-4700	-4000	Early Neolithic
GLD 1	UA3	Algeria	Béjaïa (06)	Akbou	4.527	36.454		weak		-4700	-4000	Early Neolithic
GLD 1	UA4	Algeria	Béjaïa (06)	Akbou	4.527	36.454		weak		-4700	-4000	Early Neolithic
GLD 1	UA5	Algeria	Béjaïa (06)	Akbou	4.527	36.454		weak		-4700	-4000	Early Neolithic
GLD 2		Algeria	Béjaïa (06)	Akbou	4.527	36.454		weak		-4700	-4000	Early Neolithic
Gueldaman 1	UA1	Algeria	Béjaïa (06)	Bouhamza	4.566622	36.442324	507	good	6	-5200	-4900	Early Neolithic	Oranese Early Neolithic
Tamar Hat		Algeria	Béjaïa (06)		5.369908	36.63996	17	weak	1	-17000	-7000	Epipaleolihtic	Ibéromaurusian
Tamar Hat	Zone I Layers 1-15	Algeria	Béjaïa (06)		5.369908	36.63996	17	weak	4	-19700	-16700	Epipaleolihtic	Ibéromaurusian
Tamar Hat	Zone II Layers 16-26	Algeria	Béjaïa (06)		5.369908	36.63996	17	weak		-22000	-19700	Epipaleolihtic	Ibéromaurusian
Tamar Hat	Zone III Layers 27-34	Algeria	Béjaïa (06)		5.369908	36.63996	17	weak		-22000	-19700	Epipaleolihtic	Ibéromaurusian
Tamar Hat	Zone IV Layers 35 - 49	Algeria	Béjaïa (06)		5.369908	36.63996	17	weak	3	-22000	-20000	Epipaleolihtic	Ibéromaurusian
Tamar Hat	Zone V Layers 50-70	Algeria	Béjaïa (06)		5.369908	36.63996	17	weak	3	-23250	-20600	Epipaleolihtic	Ibéromaurusian
Tamar Hat	Zone VI Layers 71-85	Algeria	Béjaïa (06)		5.369908	36.63996	17	weak	2	-24000	-21700	Epipaleolihtic	Ibéromaurusian
Aïn Chetla		Algeria	Biskra (07)	Zeribet EL OUed	6.462127	34.822374	177	weak		-7500	-5500	Mesolithic	Capsian indet.
Beni Ferah (Aïn Zaatout)		Algeria	Biskra (07)		5.833	35.14	943	weak		-7500	-5500	Mesolithic	Capsian indet.
Bordj Mengoub		Algeria	Biskra (07)		4.883862	34.244743	343	weak		-8500	-6500	Mesolithic 1	Typical Capsian
Botma Si-Mammar		Algeria	Biskra (07)		4.778944	34.390674	261	weak	1	-5000	-4000	Neolithic	“Neolithic of Capsian Tradition”
Chetma		Algeria	Biskra (07)		5.8069	34.8512	120	weak		-7500	-5500	Mesolithic	Capsian indet.
Djar Ouled Bellil		Algeria	Biskra (07)		5.7571	35.2461	697	weak		-7500	-5500	Mesolithic	Capsian indet.
Djebel Djahfa		Algeria	Biskra (07)		6.9862	35.3247	1300	weak		-7500	-5500	Mesolithic	Capsian indet.
El Guettar		Algeria	Biskra (07)		4.814947	34.205266	364	weak		-5000	-4000	Neolithic	“Neolithic of Capsian Tradition”?
El-Mermouta		Algeria	Biskra (07)	Ouled-Djellal	5.365544	34.586695		weak	3	-6400	-6000	Mesolithic 2	Upper Capsian
Gouriane		Algeria	Biskra (07)		5.516	35.465	620	weak		-7500	-5500	Mesolithic	Capsian indet.
M’Chounech		Algeria	Biskra (07)		6.0081	34.9477	360	weak		-7500	-5500	Mesolithic	Capsian indet.
M’Chounech moyen		Algeria	Biskra (07)		6.0099	35.953	375	weak		-7500	-5500	Mesolithic	Capsian indet.
M’Chounech supérieur		Algeria	Biskra (07)		6.0099	35.953	375	weak		-7500	-5500	Mesolithic	Capsian indet.
Markouna		Algeria	Biskra (07)		6.2785	35.469	1283	weak		-7500	-5500	Mesolithic	Capsian indet.
Oued Bou Rich-Tetaouine (Oued Berriche)		Algeria	Biskra (07)		5.9112	35.5055	1395	weak		-7500	-5500	Mesolithic	Capsian indet.
Oued Diffel		Algeria	Biskra (07)		5.097106	34.436172	185	weak		-7500	-5500	Mesolithic	Capsian indet.
Oued El Ahmer A		Algeria	Biskra (07)	Khanget Sidi Nadji	6.784658	34.822227	258	weak		-7500	-5500	Mesolithic	Capsian indet.
Oued El Ahmer B		Algeria	Biskra (07)	Khanget Sidi Nadji	6.786569	34.82049	258	weak		-7500	-5500	Mesolithic	Capsian indet.
Oued El Ahmer C		Algeria	Biskra (07)	Khanget Sidi Nadji	6.776602	34.822549	243	weak		-7500	-5500	Mesolithic	Capsian indet.
Oued El Aouinet		Algeria	Biskra (07)	Zeribet EL OUed	6.46236	34.817981	165	weak		-7500	-5500	Mesolithic	Capsian indet.
Oued el Hamara		Algeria	Biskra (07)	Ouled Djellal	5.071399	33.914039		weak		-7500	-5500	Mesolithic	Capsian indet.
Oued Mengoub (identique Bordj Mengoub?)		Algeria	Biskra (07)		4.883828	34.245749	344	weak		-7500	-5500	Mesolithic	Capsian indet.
Oued Mengoub (identique Bordj Mengoub?)		Algeria	Biskra (07)		4.883828	34.245749	344	weak				Neolithic
Oued Messaoud (Biskra)		Algeria	Biskra (07)		5.696238	35.227204	568	weak		-7500	-5500	Mesolithic	Capsian indet.
Oumache		Algeria	Biskra (07)		5.591719	34.689665	63	weak				Neolithic
Poste optique		Algeria	Biskra (07)		6.0234	34.9431	1010	weak				Epipaleolihtic	Bladeletts Industries of Southern Tunisia
Rabah	Niveau I	Algeria	Biskra (07)	Ouled-Djellal	5.165518	34.466974		weak	2	-6400	-5400	Mesolithic 2	Upper Capsian
Rabah	Niveau II	Algeria	Biskra (07)	Ouled-Djellal	5.165518	34.466974		weak	2	-6400	-5400	Mesolithic 2	Upper Capsian
Rabah	Niveau III	Algeria	Biskra (07)	Ouled-Djellal	5.165518	34.466974		weak	3	-6400	-5400	Mesolithic 2	Upper Capsian
Rabah	Niveau IV	Algeria	Biskra (07)	Ouled-Djellal	5.165518	34.466974		weak		-6400	-5400	Mesolithic 2	Upper Capsian
Rabah	Niveau V	Algeria	Biskra (07)	Ouled-Djellal	5.165518	34.466974		weak	3	-6400	-5400	Mesolithic 2	Upper Capsian
Roumane		Algeria	Biskra (07)		6.4067	34.9452	625	weak		-7500	-5500	Mesolithic	Capsian indet.
Sidi Obka A		Algeria	Biskra (07)		5.9423	34.779667	66	weak		-7500	-5500	Mesolithic	Capsian indet.
Sidi Obka A		Algeria	Biskra (07)		5.9423	34.779667	66	weak		-5000	-4000	Neolithic	“Neolithic of Capsian Tradition”
Sidi Obka B		Algeria	Biskra (07)		5.949331	34.781111	61	weak		-7500	-5500	Mesolithic	Capsian indet.
Sidi Obka B		Algeria	Biskra (07)		5.949331	34.781111	61	weak		-5000	-4000	Neolithic	“Neolithic of Capsian Tradition”
Sidi Obka C		Algeria	Biskra (07)		5.952722	34.775567	59	weak		-7500	-5500	Mesolithic	Capsian indet.
Sidi Obka C		Algeria	Biskra (07)		5.952722	34.775567	59	weak		-5000	-4000	Neolithic	“Neolithic of Capsian Tradition”
Sidi Obka D		Algeria	Biskra (07)		5.954112	34.771447	59	weak		-7500	-5500	Mesolithic	Capsian indet.
Sidi Obka D		Algeria	Biskra (07)		5.954112	34.771447	59	weak		-5000	-4000	Neolithic	“Neolithic of Capsian Tradition”
Sidi Obka E		Algeria	Biskra (07)		5.954819	34.767581	55	weak		-7500	-5500	Mesolithic	Capsian indet.
Sidi Obka E		Algeria	Biskra (07)		5.954819	34.767581	55	weak		-5000	-4000	Neolithic	“Neolithic of Capsian Tradition”
Sidi Obka F		Algeria	Biskra (07)		5.9567	34.76329	52	weak		-7500	-5500	Mesolithic	Capsian indet.
Sidi Obka F		Algeria	Biskra (07)		5.9567	34.76329	52	weak		-5000	-4000	Neolithic	“Neolithic of Capsian Tradition”
Sidi Obka G		Algeria	Biskra (07)		5.957353	34.760197	50	weak		-7500	-5500	Mesolithic	Capsian indet.
Sidi Obka G		Algeria	Biskra (07)		5.957353	34.760197	50	weak		-5000	-4000	Neolithic	“Neolithic of Capsian Tradition”
Sidi Obka H		Algeria	Biskra (07)		5.958223	34.757483	48	weak		-7500	-5500	Mesolithic	Capsian indet.
Sidi Obka H		Algeria	Biskra (07)		5.958223	34.757483	48	weak		-5000	-4000	Neolithic	“Neolithic of Capsian Tradition”
Sidi Obka I		Algeria	Biskra (07)		5.967737	34.788969	66	weak		-7500	-5500	Mesolithic	Capsian indet.
Sidi Obka I		Algeria	Biskra (07)		5.967737	34.788969	66	weak		-5000	-4000	Neolithic	“Neolithic of Capsian Tradition”
Sidi Obka J		Algeria	Biskra (07)		5.966556	34.788844	64	weak		-7500	-5500	Mesolithic	Capsian indet.
Sidi Obka J		Algeria	Biskra (07)		5.966556	34.788844	64	weak		-5000	-4000	Neolithic	“Neolithic of Capsian Tradition”
Sidi Obka K		Algeria	Biskra (07)		5.89393	34.689868	17	weak		-7500	-5500	Mesolithic	Capsian indet.
Sidi Obka K		Algeria	Biskra (07)		5.89393	34.689868	17	weak		-5000	-4000	Neolithic	“Neolithic of Capsian Tradition”
Sidi Obka L		Algeria	Biskra (07)		5.891359	34.683113	19	weak		-7500	-5500	Mesolithic	Capsian indet.
Sidi Obka L		Algeria	Biskra (07)		5.891359	34.683113	19	weak		-5000	-4000	Neolithic	“Neolithic of Capsian Tradition”
Sidi Obka M		Algeria	Biskra (07)		5.889905	34.674151	16	weak		-7500	-5500	Mesolithic	Capsian indet.
Sidi Obka M		Algeria	Biskra (07)		5.889905	34.674151	16	weak		-5000	-4000	Neolithic	“Neolithic of Capsian Tradition”
Sidi Obka N		Algeria	Biskra (07)		5.885638	34.66104	17	weak		-7500	-5500	Mesolithic	Capsian indet.
Sidi Obka N		Algeria	Biskra (07)		5.885638	34.66104	17	weak		-5000	-4000	Neolithic	“Neolithic of Capsian Tradition”
sources chaudes de Chetma		Algeria	Biskra (07)		5.8073	35.8497	120	weak		-7500	-5500	Mesolithic	Capsian indet.
Tizi		Algeria	Biskra (07)		5.95214	35.161205	1300	weak				Neolithic
Courbet Marine		Algeria	Boumerdès (35)		3.566207	36.801819	10	weak		-17000	-7000	Epipaleolihtic	Ibéromaurusian
Cale Génoise (Cap Ténès)		Algeria	Chlef (02)	Ténès	1.346184	36.551001		weak				Neolithic
Cap Ténès		Algeria	Chlef (02)	Ténès	1.338208	36.54955		weak		-17000	-7000	Epipaleolihtic	Ibéromaurusian
Aïn El-Bey		Algeria	Constantine (25)	El Khroub	6.627176	36.271543		weak				Neolithic
Aïn Tinn		Algeria	Constantine (25)	Aïn Tinn	6.3218	36.3861		weak		-6400	-5400	Mesolithic 2	Upper Capsian
Bou Nouara		Algeria	Constantine (25)	Bou Nouara	6.8167	36.2	740	weak		-8000	-6400	Mesolithic 1	Typical Capsian
Bou Nouara		Algeria	Constantine (25)	Bou Nouara	6.8167	36.2	740	weak		-6400	-5400	Mesolithic 2	Upper Capsian
Capéletti (Khanguet Sidi Mohamed Tahar)	2	Algeria	Constantine (25)	Khanget Si mohamed Tahar	6.97763183	35.47856499		weak	1	-5200	-4500	Early Neolithic
Capéletti (Khanguet Sidi Mohamed Tahar)	1	Algeria	Constantine (25)	Khanget Si mohamed Tahar	6.97763183	35.47856499		weak	1	-5200	-4700	Early Neolithic
Kef Fenteria	Inférieur	Algeria	Constantine (25)		6.6784	36.2906	573	weak		-6400	-5400	Mesolithic 2	Upper Capsian
Kef Fenteria	Supérieur	Algeria	Constantine (25)		6.6784	36.2906	573	weak		-6400	-5400	Mesolithic 2	Upper Capsian
Kef Oum Touiza		Algeria	Constantine (25)		8.130267	36.71282		weak		-17000	-7000	Epipaleolihtic	Ibéromaurusian
Mouflon		Algeria	Constantine (25)	Constantine	6.601247	36.371126		weak		-6400	-5400	Mesolithic 2	Upper Capsian
Mouflon		Algeria	Constantine (25)		8.147923	36.737047	173	weak				Neolithic
Ours		Algeria	Constantine (25)	Constantine	6.606868	36.375961	380	weak		-6400	-5400	Mesolithic 2	Upper Capsian
Ours		Algeria	Constantine (25)	Constantine	6.606868	36.375961	380	weak		-5000	-4000	Neolithic	“Neolithic of Capsian Tradition”
Ours (Ghar Zahar)		Algeria	Constantine (25)		8.1	36.6		weak		-5000	-4000	Neolithic	“Neolithic of Capsian Tradition”
Pigeons		Algeria	Constantine (25)	Constantine	6.63	36.357043		weak				Neolithic
Sidi Khalifa		Algeria	Constantine (25)	Sidi Khelifa	6.3122	36.3478		weak		-6400	-5400	Mesolithic 2	Upper Capsian
Aïn Naga		Algeria	Djelfa (17)		3.487181	34.345664	877	weak	3	-6400	-6000	Mesolithic 2	Upper Capsian
Aïn Naga		Algeria	Djelfa (17)		3.487181	34.345664	877	weak	1	-5000	-4000	Neolithic	“Neolithic of Capsian Tradition”
Aïn Naga (rupestre)		Algeria	Djelfa (17)		3.487181	34.345664	877	weak		-5000	-4000	Neolithic	“Neolithic of Capsian Tradition”?
Ksar Zaccar Sud Ouest?		Algeria	Djelfa (17)		3.7656	34.3003		weak		-5000	-4000	Neolithic	“Neolithic of Capsian Tradition”?
Moktar es Sfa		Algeria	Djelfa (17)		3.37295	34.41183	886	weak		-5000	-4000	Neolithic	“Neolithic of Capsian Tradition”?
Oued Mélaga		Algeria	Djelfa (17)	Messâad	3.42619	34.20007	1219	weak				Neolithic
Safiet Bou Rhenane (Safiet el-Mekhtatma)		Algeria	Djelfa (17)	Messaad	3.5	34.1666667		weak	1	-6200	-4000	Neolithic	“Neolithic of Capsian Tradition”
Brézina		Algeria	El-Bayadh (32)	Brézina	1.6623	32.6126		weak		-5000	-4000	Neolithic	“Neolithic of Capsian Tradition”
Grand Félin		Algeria	El-Bayadh (32)		0.042	32.984	1076	weak				Neolithic
Hadjrat Sidi Slimane		Algeria	El-Bayadh (32)		0.333	33.203	1173	weak				Neolithic
Hassi Bel Goured		Algeria	El-Bayadh (32)		0.364	33.163	1173	weak				Neolithic
Khneg M’zabit		Algeria	El-Bayadh (32)		0.045	33		weak				Neolithic
Laib		Algeria	El-Bayadh (32)	Guelmouz El Abiodh	0.497	33.121	1167	weak				Neolithic
Méandre		Algeria	El-Bayadh (32)	Brézina	1.227508	33.095904	849	weak	1	-5200	-4000	Early Neolithic	“Neolithic of Capsian Tradition”
Station des couloirs		Algeria	El-Bayadh (32)	Brezina	1.238638	33.102468	868	weak				Neolithic
Bir el Adal		Algeria	El-Oued (39)		7.160747	33.659189		weak				Epipaleolihtic	El Oued facies
Chouchet el-Ghourb	Niveau récent	Algeria	El-Oued (39)		6.280794	34.1248	-24	weak		-6400	-5400	Mesolithic 2	Upper Capsian
CM1-CM2		Algeria	El-Oued (39)		6.2993	33.1047	-22	weak		-5000	-4000	Neolithic	“Neolithic of Capsian Tradition”
EO2		Algeria	El-Oued (39)		6.871473	33.408647	68	weak		-5000	-4000	Neolithic	“Neolithic of Capsian Tradition”
Aïne Khiar		Algeria	El-Taref (36)		8.322467	36.810228	53	weak		-17000	-7000	Epipaleolihtic	Ibéromaurusian
Aïne Khiar		Algeria	El-Taref (36)		8.322467	36.810228	53	weak		-5000	-4000	Neolithic	“Neolithic of Capsian Tradition”
Kef beni Fredj		Algeria	El-Taref (36)	Chefia	8.0464	36.6763		weak		-17000	-7000	Epipaleolihtic	Ibéromaurusian
Kef en-Naga		Algeria	El-Taref (36)	Bouteldja	8.145605	36.742814	181	weak		-17000	-7000	Epipaleolihtic	Ibéromaurusian
Kef en-Naga		Algeria	El-Taref (36)	Bouteldja	8.145605	36.742814	181	weak				Epipaleolihtic
el Bayed		Algeria	Ghardaia (47)		6.06666666	28.4166667		weak	1	-5000	-4000	Neolithic	“Neolithic of Capsian Tradition”
El Hassi		Algeria	Ghardaia (47)		-3.618359	30.435989	709	moderate	1	-6600	-6200	Mesolithic 2	Upper Capsian
El-Goléa		Algeria	Ghardaia (47)	El-Minia	2.8839	30.591018	400	weak				Neolithic
Erg Tekchouli / Erg Bent Chaouli (site 3)		Algeria	Ghardaia (47)		2.55	29.4		weak		-5000	-4000	Neolithic	“Neolithic of Capsian Tradition”
Hassi Inifel		Algeria	Ghardaia (47)	El Menia	3.065072	30.187703	378	weak				Neolithic
Sareth		Algeria	Ghardaia (47)	El Menia	2.967304	30.209224	360	weak				Neolithic
Djebel Taya		Algeria	Guelma (24)	Hammam Dbegh	7.242118	36.466436		weak		-17000	-7000	Epipaleolihtic	Ibéromaurusian
Djebel Taya		Algeria	Guelma (24)	Hammam Dbegh	7.242118	36.466436		weak		-6400	-5400	Mesolithic 2	Upper Capsian
Moulin Marechal II (Tagdempt)		Algeria	Guelma (24)		1.227	35.334		weak				Neolithic
Amsedenet		Algeria	Illizi (33)	Djanet	9.29	25.11		weak				Neolithic
Fort-Flatters (Région de)		Algeria	Illizi (33)		6.811766	28.104202	384	weak				Neolithic
Gour Laoud		Algeria	Illizi (33)		9.655236	27.859745	519	weak				Neolithic
Hassi Tabankort		Algeria	Illizi (33)	Illizi	7.66667	25.7833	1166	weak				Neolithic
Hippopotame (In Itinen)	c. II	Algeria	Illizi (33)	Djanet	9.651	24.573	1450	moderate	2	-5000	-4100	Neolithic	Bovidian
Hippopotame (In Itinen)	c.III	Algeria	Illizi (33)	Djanet	9.651	24.573	1450	weak		-4000	-3000	Neolithic	Pastoral
I-N-Tebourbouga		Algeria	Illizi (33)	Djanet	8.5	25.4		weak				Neolithic
Idjabarene		Algeria	Illizi (33)	Djanet	9.894923	24.316195	1600	moderate	3	-4300	-4000	Neolithic	Pastoral
Isaouane n’Irarraren A		Algeria	Illizi (33)		7.736111	27.880556	453	weak				Neolithic
Isaouane n’Irarraren B		Algeria	Illizi (33)		7.705556	27.794444	491	weak				Neolithic
Isaouane n’Irarraren C		Algeria	Illizi (33)		7.027778	27.613889	491	weak				Neolithic
Izimane		Algeria	Illizi (33)		6.9	28.733333	387	weak	1	-5000	-4000	Neolithic	“Neolithic of Capsian Tradition”
Oued Labied		Algeria	Illizi (33)		7.1288	28.2358	384	weak		-5000	-4000	Neolithic	“Neolithic of Capsian Tradition”
Oued Labied		Algeria	Illizi (33)		7.1288	28.2358	384	weak				Neolithic
Ti-N-Hanakaten	formation grise inf	Algeria	Illizi (33)	Djanet	10.366667	23.866667		weak		-7500	-6500	Neolithic	Saharian
Ti-N-Hanakaten	formation grise sup	Algeria	Illizi (33)	Djanet	10.366667	23.866667		weak		-5300	-4000	Neolithic	Saharian
Ti-N-Terirt		Algeria	Illizi (33)	Djanet	8.127838	25.652205	1463	weak				Neolithic
Tin Anakaten		Algeria	Illizi (33)	Djanet	10.303	23.881	1000	weak		-7000	-1000	Neolithic
Tin Tartaït	c.II	Algeria	Illizi (33)	Djanet	9.571	24.675	1500	moderate	4	-7000	-5500	Neolithic	pre-Pastoral
Tissoukaï		Algeria	Illizi (33)	Djanet	9.638	24.608	1700	moderate	2	-4500	-4300	Neolithic	Pastoral
Khenchela		Algeria	Khenchela (40)		7.1397	35.4302	1216	weak		-6400	-5400	Mesolithic 2	Upper Capsian
Mousketou		Algeria	Khenchela (40)		6.9261	35.4823	950	weak		-6400	-5400	Mesolithic 2	Upper Capsian
Oued Gouguich (gorges)		Algeria	Khenchela (40)	Khirane	6.786441	34.994079	851	weak		-7500	-5500	Mesolithic	Capsian indet.
Oued Hallail		Algeria	Khenchela (40)		7.364546	34.569632	184	weak		-7500	-5500	Mesolithic	Capsian indet.
El-Haouita terrasse		Algeria	Laghouat (03)		2.453119	33.646044	905	weak		-17000	-7000	Epipaleolihtic	Ibéromaurusian
El-Haouita versant		Algeria	Laghouat (03)		2.453119	33.646044	905	weak		-6400	-5400	Mesolithic 2	Upper Capsian
Foum el Redad		Algeria	Laghouat (03)		2.183333333	33.8333333		weak		-17000	-7000	Epipaleolihtic	Ibéromaurusian
Hassi Ménikel		Algeria	Laghouat (03)	Hassi R’Mel	2.535331	33.179202	839	weak				Neolithic
Rocher des Pigeons (PK 379)		Algeria	Laghouat (03)		2.935876	34.024996	914	weak		-6400	-5400	Mesolithic 2	Upper Capsian
Aïn Sidi Mazouz		Algeria	M'Sila (28)		4.60003	34.749898	656	weak		-6400	-5400	Mesolithic 2	Upper Capsian
Bou Saada		Algeria	M'Sila (28)					weak				Neolithic
Dakhlat es-Saâdane	Couche B	Algeria	M'Sila (28)	Bou Saâda	4.207435	35.137498	807	weak		-6400	-5400	Mesolithic 2	Upper Capsian
Dakhlat es-Saâdane	Couche A	Algeria	M'Sila (28)	Bou Saâda	4.207435	35.137498	807	weak		-6400	-5400	Mesolithic 2	Upper Capsian
El Ançor		Algeria	M'Sila (28)	Bou Saâda	4.165	35.201		weak		-9000	-5000	Mesolithic 1
El Hamel	c.E	Algeria	M'Sila (28)	El Hamel	4.081833	35.134908	812	weak		-17000	-11000	Epipaleolihtic	Ibéromaurusian
El Hamel	c.C	Algeria	M'Sila (28)	El Hamel	4.081833	35.134908	812	weak	1	-8000	-6500	Mesolithic 1	Columnatian
El Hamel		Algeria	M'Sila (28)	El Hamel	4.081833	35.134908	812	weak		-4500	-3500	Neolithic
El Oncor		Algeria	M'Sila (28)					weak	1	-10400	-9200	Epipaleolihtic	Mediterranean Epipaleolithic
Es-Sayar		Algeria	M'Sila (28)	Bou Saâda	4.165	35.201		weak		-9000	-5000	Mesolithic 1
Zaccar I		Algeria	M'Sila (28)	Bou Saâda	4.183309	35.21228	586	weak				Epipaleolihtic	Keremian
Palikao		Algeria	Mascara (29)	Ternifine	0.3286	35.4149		weak		-7600	-6300	Mesolithic 1	Columnatian
Saint-Hippolyte		Algeria	Mascara (29)	El Mamounia	0.1405	35.4254		weak		-7600	-6300	Mesolithic 1	Columnatian
Saint-Trivier / Chabet el-Houidga	c.6 base	Algeria	Mascara (29)	Mascara	0.1568	35.3948	560	moderate	2	-11290	-7900	Epipaleolihtic	Ibéromaurusian
Saint-Trivier / Chabet el-Houidga	c.4-5-6 sommet	Algeria	Mascara (29)	Mascara	0.1568	35.3948	560	moderate	4	-8380	-7490	Mesolithic 1	Columnatian
Saint-Trivier / Chabet el-Houidga	c.3	Algeria	Mascara (29)	Mascara	0.1568	35.3948	560	moderate		-7500	-6000	Mesolithic 1
Saint-Trivier / Chabet el-Houidga	c.2	Algeria	Mascara (29)	Mascara	0.1568	35.3948	560	moderate	1	-6040	-5570	Mesolithic 2
Saint-Trivier / Chabet el-Houidga	c.1	Algeria	Mascara (29)	Mascara	0.1568	35.3948	560	moderate	1	-5860	-5000	Neolithic
Champlain I		Algeria	Médéa (26)	Berrouaghia	3.017667	36.258468		weak		-17000	-7000	Epipaleolihtic	Ibéromaurusian
Champlain III		Algeria	Médéa (26)	Berrouaghia	2.971393	36.224539		weak				Neolithic
Mechta el Arbi		Algeria	Mila (43)	Chelghoum Laïd	6.1309	36.0994	834	weak	3	-8500	-6500	Mesolithic 1	Typical Capsian
Mechta el Arbi		Algeria	Mila (43)	Chelghoum Laïd	6.1309	36.0994	834	weak		-6400	-5400	Mesolithic 2	Upper Capsian
Saint-Donat		Algeria	Mila (43)	Tadjenanet	5.998973	36.126121		weak		-6400	-5400	Mesolithic 2	Upper Capsian
Aïn Gueddara (ou Guedara)		Algeria	Oran (31)	El Ançar	-0.906286	35.658311		weak				Neolithic
Alain	Couche jaune	Algeria	Oran (31)	Oran	-0.662608	35.693231		weak		-17000	-7000	Epipaleolihtic	Ibéromaurusian
Alain	Couche Noire	Algeria	Oran (31)	Oran	-0.662608	35.693231		weak	2	-17000	-7000	Epipaleolihtic	Ibéromaurusian
Archipel des Habibas		Algeria	Oran (31)		-1.132562	35.721119	49	weak				Neolithic
Batterie espagnole		Algeria	Oran (31)		-0.572887	35.748922	111	weak				Neolithic
Bégeyville		Algeria	Oran (31)		-0.90202	35.702785	45	weak		-17000	-7000	Epipaleolihtic	Ibéromaurusian
Bou Aïchem		Algeria	Oran (31)	Kristel	-0.493503	35.811045		weak	2			Epipaleolihtic	Keremian
Chabet Choufil		Algeria	Oran (31)		-1.01475	35.53765		weak				Neolithic
Chabet Sardi		Algeria	Oran (31)		-0.70896	35.694645	426	weak				Neolithic
Ciel ouvert		Algeria	Oran (31)		-0.6821	35.6884		weak				Neolithic
cimetière des escargots		Algeria	Oran (31)		-0.869742	35.710777	18	weak	1	-5600	-5200	Early Neolithic	Cardial
Deux mamelles		Algeria	Oran (31)	Mostaganem	0.140084	36.013106		weak	1	-4700	-4100	Early Neolithic	Oranese Early Neolithic
Djebel Orous (Orousse)		Algeria	Oran (31)	Sidi Ben Yebka	-0.425144	35.85975	111	weak				Neolithic
Eckmühl		Algeria	Oran (31)		-0.6625	35.6904		weak		-17000	-7000	Epipaleolihtic	Ibéromaurusian
El Bachir		Algeria	Oran (31)	Bousfer	0.756657	35.711928		weak		-17000	-7000	Epipaleolihtic	Ibéromaurusian
El Bachir		Algeria	Oran (31)	Bousfer	0.756657	35.711928		weak				Neolithic
El Cuartel		Algeria	Oran (31)	Oran	-0.6575	35.6995		weak		-5600	-5200	Early Neolithic	Cardial
El Ksar		Algeria	Oran (31)	Belarbi	-0.456016	35.141415	237	weak		-17000	-7000	Epipaleolihtic	Ibéromaurusian
Guethna		Algeria	Oran (31)		-1.056846	35.550649	215	weak				Neolithic
Île Plane		Algeria	Oran (31)		-0.901827	35.771235	4	weak				Neolithic
La Forêt		Algeria	Oran (31)		-0.682144	35.688484		weak				Neolithic
La Tranchée		Algeria	Oran (31)	Mers el Kebir	-0.7078	35.728694		weak		-17000	-7000	Epipaleolihtic	Ibéromaurusian
Lalla Fatma		Algeria	Oran (31)	Tafraoui	-0.544551	35.454288		weak				Neolithic
Les Genêts		Algeria	Oran (31)		-0.666072	35.712979		weak				Neolithic
Levant		Algeria	Oran (31)		-0.70896	35.694645	426	weak				Neolithic
Midi		Algeria	Oran (31)	Oran	-0.683714	35.685833		weak		-5600	-5200	Early Neolithic	Cardial
Midi		Algeria	Oran (31)	Oran	-0.683714	35.685833		weak				Neolithic
Noiseux		Algeria	Oran (31)	Oran	-0.658	35.6997		weak		-5600	-5200	Early Neolithic	Cardial
Oued Guettara	Couche IV	Algeria	Oran (31)	Brédéah	-0.85	35.576	100	weak	1	-8500	-8000	Epipaleolihtic	“post-Iberomaurusian”
Oued Guettara	Couche I	Algeria	Oran (31)	Brédéah	-0.85	35.576	100	weak		-5000	-3000	Neolithic
Oued Guettara	Couche II	Algeria	Oran (31)	Brédéah	-0.85	35.576	100	weak		-5000	-3000	Neolithic
Oued Guettara	Couche III	Algeria	Oran (31)	Brédéah	-0.85	35.576	100	weak				Neolithic
Polygone		Algeria	Oran (31)	Oran	-0.6626	35.69323		weak				Neolithic
R’Ar Oum El-Fernan	Couche inférieure	Algeria	Oran (31)	Tifrit	0.389558	34.927529		weak				Neolithic
R’Ar Oum El-Fernan	Couche supérieure	Algeria	Oran (31)	Tifrit	0.389558	34.927529		weak				Neolithic
Rachgoun		Algeria	Oran (31)	Rechgoun	-1.479617	35.320833		weak		-17000	-7000	Epipaleolihtic	Ibéromaurusian
Rachgoun		Algeria	Oran (31)	Rechgoun	-1.479617	35.320833		weak				Neolithic
Rez-de-Chaussée		Algeria	Oran (31)		-0.715707	35.642055		weak				Neolithic
Rez-de-chaussée		Algeria	Oran (31)		-1.0147	35.5376		weak				Neolithic
Soleil		Algeria	Oran (31)		-1.014759	35.537689	163	weak				Neolithic
Tafessera		Algeria	Oran (31)	Azaïls	-1.337	34.279		weak		-17000	-7000	Epipaleolihtic	Ibéromaurusian
Tafessera		Algeria	Oran (31)	Azaïls	-1.337	34.279		weak		-9000	-6000	Mesolithic
Travertins/chemin de Kristel/Kristel jardins		Algeria	Oran (31)	Kristel	-0.485631	35.818838		weak	1	-5600	-5200	Early Neolithic	Oranese Early Neolithic
Troglodytes		Algeria	Oran (31)	Oran	-0.662023	35.694204		weak		-5000	-4000	Neolithic	“Neolithic of Capsian Tradition”
El Hadjar		Algeria	Ouargla		4.78333333	31.5333333	241	weak	2	-10000	-5000	Epipaleolihtic	Ouarglian or Mellalian
El Hadjar		Algeria	Ouargla		4.78333333	31.5333333	241	weak				Neolithic
Bordj Mellala		Algeria	Ouargla (30)		5.102324	32.064217		weak		-5000	-4000	Neolithic	“Neolithic of Capsian Tradition”
Bordj Mellala II		Algeria	Ouargla (30)		5.18333	35.08333		weak	1	-7300	-6700	Mesolithic 2	Ouarglian
El Gassi		Algeria	Ouargla (30)	Hassi Chaambi	5.2789	30.8634		weak				Neolithic
Hamraïa		Algeria	Ouargla (30)		4.75	32.13333		weak	1	-6300	-5600	Mesolithic 2	Ouarglian
Hassi Daoula		Algeria	Ouargla (30)	Touggourt	5.7019	33.114		weak		-5000	-4000	Neolithic	“Neolithic of Capsian Tradition”?
Hassi el-M’Khâddem		Algeria	Ouargla (30)	Ouargla	5.307983	32.049649	129	weak				Neolithic
Hassi Messaoud A		Algeria	Ouargla (30)		5.403536	30.407434	213	weak				Neolithic
Hassi Messaoud B		Algeria	Ouargla (30)		5.403	30.407	213	weak				Neolithic
Hassi-Mouillah		Algeria	Ouargla (30)		5	32		weak	2	-8000	-6000	Epipaleolihtic	Ouarglian
Hassi-Mouillah		Algeria	Ouargla (30)		5	32		weak	1	-5000	-3500	Neolithic	“Neolithic of Capsian Tradition”
L’oeuf décoré		Algeria	Ouargla (30)		4.75	32.13333		weak	1	-5900	-5400	Mesolithic 2	Ouarglian
Les burins		Algeria	Ouargla (30)		5.35	32.0416667		weak	1	-6200	-5500	Mesolithic 2	Ouarglian
Les deux oeufs		Algeria	Ouargla (30)		5.1333333	31.966666		weak		-9000	-7000	Epipaleolihtic	Ouarglian
Les deux oeufs		Algeria	Ouargla (30)		5.1333333	31.966666		weak				Neolithic
Les Deux puits		Algeria	Ouargla (30)					weak		-5000	-4000	Neolithic	“Neolithic of Capsian Tradition”
Les vieux puits		Algeria	Ouargla (30)		5.252777	32.0333	126	weak	1	-9000	-7000	Epipaleolihtic	Ouarglian
ONM 17		Algeria	Ouargla (30)	Hassi Messaoud	6.0725	31.6825		weak	1	-5000	-4000	Neolithic	“Neolithic of Capsian Tradition”
Ouargla		Algeria	Ouargla (30)	Ouargla	5.338346	31.95334		weak				Neolithic
Piste de N’Goussa (site n°617)		Algeria	Ouargla (30)		5.298554	32.075666	124	weak		-9000	-7000	Epipaleolihtic	Ouarglian
X 5		Algeria	Ouargla (30)	Hassi messaoud	6.0725	31.6825		weak	1	-5500	-4000	Neolithic	“Neolithic of Capsian Tradition”
XO La Touffe		Algeria	Ouargla (30)		6.30099	31.68323	152	weak	1	-5000	-4000	Neolithic	“Neolithic of Capsian Tradition”
Aïn Babouche		Algeria	Oum-El-Bouaghi (04)	Aïn Babouche	7.184	35.942		weak		-8500	-6500	Mesolithic 1	Typical Capsian
Aïn Beïda		Algeria	Oum-El-Bouaghi (04)	Aïn Beïda	7.375259	35.799777		weak		-6400	-5400	Mesolithic 2	Upper Capsian
Aïn M’Lila		Algeria	Oum-El-Bouaghi (04)	Aïn M’Lila	6.570135	36.014671		weak		-6400	-5400	Mesolithic 2	Upper Capsian
Aïn Oulla		Algeria	Oum-El-Bouaghi (04)	Aïn M'lila	6.8314	35.6735		weak		-6400	-5400	Mesolithic 2	Upper Capsian
Aïn Zitoun		Algeria	Oum-El-Bouaghi (04)		6.9344	35.6839	845	weak		-8500	-6500	Mesolithic 1	Typical Capsian
Aïoun Berriche - Canrobert Site 12	Tranchée Université Minnesota	Algeria	Oum-El-Bouaghi (04)	Berriche	7.36917	35.895879	906	moderate	6	-8500	-6500	Mesolithic 1	Typical Capsian
Aïoun Berriche - Canrobert Site 12	A-3rd Level	Algeria	Oum-El-Bouaghi (04)	Berriche	7.36917	35.895879	906	moderate	3	-6600	-6430	Mesolithic 1	Typical Capsian
Aïoun Berriche - Canrobert Site 12	A-4th Level	Algeria	Oum-El-Bouaghi (04)	Berriche	7.36917	35.895879	906	moderate	3	-6750	-6650	Mesolithic 1	Typical Capsian
Aïoun Berriche - Canrobert Site 12	A-5th Level	Algeria	Oum-El-Bouaghi (04)	Berriche	7.36917	35.895879	906	moderate	2	-6980	-6845	Mesolithic 1	Typical Capsian
Aïoun Berriche - Canrobert Site 12	A-1st level	Algeria	Oum-El-Bouaghi (04)	Berriche	7.36917	35.895879	906	moderate	2	-6260	-6210	Mesolithic 2	Upper Capsian
Aïoun Berriche - Canrobert Site 12	A-2nd Level	Algeria	Oum-El-Bouaghi (04)	Berriche	7.36917	35.895879	906	moderate	2	-6340	-6290	Mesolithic 2	Upper Capsian
Aïoun Berriche - Canrobert Site 12	Tranchée Université Minnesota	Algeria	Oum-El-Bouaghi (04)	Berriche	7.36917	35.895879	906	weak	1	-5000	-3000	Neolithic	“Neolithic of Capsian Tradition”
Bir Loglat		Algeria	Oum-El-Bouaghi (04)					weak		-8500	-6500	Mesolithic 1	Typical Capsian
Bled el Meniri 1		Algeria	Oum-El-Bouaghi (04)		7.2354	35.6799	834	weak		-7500	-5500	Mesolithic	Capsian indet.
Bled el Meniri 2		Algeria	Oum-El-Bouaghi (04)		7.2399	35.6798	834	weak		-7500	-5500	Mesolithic	Capsian indet.
Canrobert		Algeria	Oum-El-Bouaghi (04)	Oum-el-Bouaghi	7.4436	35.709	850	weak		-7500	-5500	Mesolithic	Capsian indet.
Canrobert site 1		Algeria	Oum-El-Bouaghi (04)					weak		-7500	-5500	Mesolithic	Capsian indet.
Canrobert site 11		Algeria	Oum-El-Bouaghi (04)					weak		-6400	-5400	Mesolithic 2	Upper Capsian
Canrobert Site 14		Algeria	Oum-El-Bouaghi (04)		7.234343	35.809403	906	weak		-17000	-7000	Epipaleolihtic	Ibéromaurusian
Canrobert Site 14		Algeria	Oum-El-Bouaghi (04)		7.234343	35.809403	906	weak	1	-6630	-6440	Mesolithic 2	Upper Capsian
Canrobert site 15		Algeria	Oum-El-Bouaghi (04)		7.117252	35.807219	857	weak		-7500	-5500	Mesolithic	Capsian indet.
Canrobert site 16		Algeria	Oum-El-Bouaghi (04)		7.127621	35.803331	857	weak		-7500	-5500	Mesolithic	Capsian indet.
Canrobert site 17		Algeria	Oum-El-Bouaghi (04)		7.233402	35.748745	859	weak		-7500	-5500	Mesolithic	Capsian indet.
Canrobert site 18		Algeria	Oum-El-Bouaghi (04)		7.225269	36.021893	816	weak		-7500	-5500	Mesolithic	Capsian indet.
Canrobert site 19		Algeria	Oum-El-Bouaghi (04)		7.225269	36.021893	816	weak		-7500	-5500	Mesolithic	Capsian indet.
Canrobert site 2		Algeria	Oum-El-Bouaghi (04)					weak		-7500	-5500	Mesolithic	Capsian indet.
Canrobert site 20		Algeria	Oum-El-Bouaghi (04)		7.187265	35.807219	880	weak		-7500	-5500	Mesolithic	Capsian indet.
Canrobert site 21		Algeria	Oum-El-Bouaghi (04)		7.241895	35.721512	843	weak		-7500	-5500	Mesolithic	Capsian indet.
Canrobert site 22		Algeria	Oum-El-Bouaghi (04)		7.258072	35.731118	857	weak		-7500	-5500	Mesolithic	Capsian indet.
Canrobert site 24		Algeria	Oum-El-Bouaghi (04)		7.259501	35.770403	883	weak		-7500	-5500	Mesolithic	Capsian indet.
Canrobert site 26		Algeria	Oum-El-Bouaghi (04)		7.126921	35.744485	876	weak		-7500	-5500	Mesolithic	Capsian indet.
Canrobert site 27		Algeria	Oum-El-Bouaghi (04)		7.178187	35.765652	852	weak		-7500	-5500	Mesolithic	Capsian indet.
Canrobert site 28		Algeria	Oum-El-Bouaghi (04)		7.125988	35.744485	879	weak		-7500	-5500	Mesolithic	Capsian indet.
Canrobert site 29		Algeria	Oum-El-Bouaghi (04)		7.152521	35.759184	879	weak		-7500	-5500	Mesolithic	Capsian indet.
Canrobert site 3		Algeria	Oum-El-Bouaghi (04)	Berriche	7.376008	35.914414		weak		-7500	-5500	Mesolithic	Capsian indet.
Canrobert site 30		Algeria	Oum-El-Bouaghi (04)		7.089813	35.928503	946	weak		-7500	-5500	Mesolithic	Capsian indet.
Canrobert site 31		Algeria	Oum-El-Bouaghi (04)		7.017205	35.88898	946	weak		-7500	-5500	Mesolithic	Capsian indet.
Canrobert site 32		Algeria	Oum-El-Bouaghi (04)		6.9537	35.695563	946	weak		-7500	-5500	Mesolithic	Capsian indet.
Canrobert site 33		Algeria	Oum-El-Bouaghi (04)		6.961248	35.700872	955	weak		-7500	-5500	Mesolithic	Capsian indet.
Canrobert site 34		Algeria	Oum-El-Bouaghi (04)		6.982507	35.707587	955	weak		-7500	-5500	Mesolithic	Capsian indet.
Canrobert site 35		Algeria	Oum-El-Bouaghi (04)		7.006412	35.743301	834	weak		-7500	-5500	Mesolithic	Capsian indet.
Canrobert site 36		Algeria	Oum-El-Bouaghi (04)		7.03195	35.740378	842	weak		-7500	-5500	Mesolithic	Capsian indet.
Canrobert site 37		Algeria	Oum-El-Bouaghi (04)		7.011183	35.762733	835	weak		-7500	-5500	Mesolithic	Capsian indet.
Canrobert site 38		Algeria	Oum-El-Bouaghi (04)		7.057229	35.801553	846	weak		-7500	-5500	Mesolithic	Capsian indet.
Canrobert site 39		Algeria	Oum-El-Bouaghi (04)		7.283819	35.709579	862	weak		-7500	-5500	Mesolithic	Capsian indet.
Canrobert site 4		Algeria	Oum-El-Bouaghi (04)		7.376008	35.914414		weak		-6400	-5400	Mesolithic 2	Upper Capsian
Canrobert site 40		Algeria	Oum-El-Bouaghi (04)		7.288069	35.683936	852	weak		-7500	-5500	Mesolithic	Capsian indet.
Canrobert site 41		Algeria	Oum-El-Bouaghi (04)		7.288069	35.678102	852	weak		-7500	-5500	Mesolithic	Capsian indet.
Canrobert site 42		Algeria	Oum-El-Bouaghi (04)		7.280764	35.66766	848	weak		-7500	-5500	Mesolithic	Capsian indet.
Canrobert site 43		Algeria	Oum-El-Bouaghi (04)		7.322477	35.657597	859	weak		-7500	-5500	Mesolithic	Capsian indet.
Canrobert site 44		Algeria	Oum-El-Bouaghi (04)		7.320103	35.667348	862	weak		-7500	-5500	Mesolithic	Capsian indet.
Canrobert site 45		Algeria	Oum-El-Bouaghi (04)		7.302812	35.800754	920	weak		-7500	-5500	Mesolithic	Capsian indet.
Canrobert site 46		Algeria	Oum-El-Bouaghi (04)		7.163403	35.852469	892	weak		-7500	-5500	Mesolithic	Capsian indet.
Canrobert site 47		Algeria	Oum-El-Bouaghi (04)		7.29267	35.799933	915	weak		-7500	-5500	Mesolithic	Capsian indet.
Canrobert site 5		Algeria	Oum-El-Bouaghi (04)					weak		-6400	-5400	Mesolithic 2	Upper Capsian
Canrobert site 50		Algeria	Oum-El-Bouaghi (04)					weak		-7500	-5500	Mesolithic	Capsian indet.
Canrobert Site 51	Level 2	Algeria	Oum-El-Bouaghi (04)		7.348101	35.933842	863	weak	2	-7300	-7060	Mesolithic 1	Typical Capsian
Canrobert Site 51	Level 1	Algeria	Oum-El-Bouaghi (04)		7.348101	35.933842	863	moderate	1	-6000	-5800	Mesolithic 2	Upper Capsian
Canrobert site 52		Algeria	Oum-El-Bouaghi (04)		7.186301	35.903949		weak		-7500	-5500	Mesolithic	Capsian indet.
Canrobert site 53		Algeria	Oum-El-Bouaghi (04)		7.270229	36.006261	811	weak		-7500	-5500	Mesolithic	Capsian indet.
Canrobert site 54		Algeria	Oum-El-Bouaghi (04)		7.27015	36.01751	799	weak		-7500	-5500	Mesolithic	Capsian indet.
Canrobert site 55		Algeria	Oum-El-Bouaghi (04)		7.259904	36.005178	827	weak		-7500	-5500	Mesolithic	Capsian indet.
Canrobert site 56		Algeria	Oum-El-Bouaghi (04)		7.256248	35.999694	840	weak		-7500	-5500	Mesolithic	Capsian indet.
Canrobert site 57		Algeria	Oum-El-Bouaghi (04)		7.251786	35.970293		weak		-7500	-5500	Mesolithic	Capsian indet.
Canrobert site 58		Algeria	Oum-El-Bouaghi (04)		7.265534	35.976922		weak		-7500	-5500	Mesolithic	Capsian indet.
Canrobert site 59		Algeria	Oum-El-Bouaghi (04)		7.243846	36.036948	795	weak		-7500	-5500	Mesolithic	Capsian indet.
Canrobert site 6		Algeria	Oum-El-Bouaghi (04)					weak		-7500	-5500	Mesolithic	Capsian indet.
Canrobert site 60		Algeria	Oum-El-Bouaghi (04)		7.137945	35.743525	859	weak		-7500	-5500	Mesolithic	Capsian indet.
Canrobert site 61		Algeria	Oum-El-Bouaghi (04)		7.393450891	35.929673	839	weak		-7500	-5500	Mesolithic	Capsian indet.
Canrobert site 62		Algeria	Oum-El-Bouaghi (04)		7.263444	35.899752	828	weak		-7500	-5500	Mesolithic	Capsian indet.
Canrobert site 65		Algeria	Oum-El-Bouaghi (04)		7.393450891	35.929673	839	weak		-7500	-5500	Mesolithic	Capsian indet.
Canrobert site 66		Algeria	Oum-El-Bouaghi (04)		7.218309	36.002656	858	weak		-7500	-5500	Mesolithic	Capsian indet.
Canrobert site 67		Algeria	Oum-El-Bouaghi (04)		7.240761	35.999696	833	weak		-7500	-5500	Mesolithic	Capsian indet.
Canrobert site 68		Algeria	Oum-El-Bouaghi (04)					weak		-7500	-5500	Mesolithic	Capsian indet.
Canrobert site 69		Algeria	Oum-El-Bouaghi (04)					weak		-7500	-5500	Mesolithic	Capsian indet.
Canrobert site 7		Algeria	Oum-El-Bouaghi (04)	Ferkane	7.40979	34.556395	266	weak		-7500	-5500	Mesolithic	Capsian indet.
Canrobert site 70		Algeria	Oum-El-Bouaghi (04)					weak		-7500	-5500	Mesolithic	Capsian indet.
Canrobert site 71		Algeria	Oum-El-Bouaghi (04)		7.199465	35.992341	875	weak		-7500	-5500	Mesolithic	Capsian indet.
Canrobert site 72		Algeria	Oum-El-Bouaghi (04)		7.244394	35.974595	875	weak		-7500	-5500	Mesolithic	Capsian indet.
Canrobert site 8		Algeria	Oum-El-Bouaghi (04)		7.518275	34.484617	266	weak		-7500	-5500	Mesolithic	Capsian indet.
Canrobert site 9		Algeria	Oum-El-Bouaghi (04)		7.234253	35.889101	883	weak		-6400	-5400	Mesolithic 2	Upper Capsian
Djebel Bou Zabaouine		Algeria	Oum-El-Bouaghi (04)	Aïn M'lila	6.52259	35.994174	836	weak		-6400	-5400	Mesolithic 2	Upper Capsian
Djebel Bou Zabaouine		Algeria	Oum-El-Bouaghi (04)	Aïn M'lila	6.52259	35.994174	836	weak		-5000	-4000	Neolithic	“Neolithic of Capsian Tradition”
Djebel Tarf - Canrobert Site 25		Algeria	Oum-El-Bouaghi (04)		7.147974	35.750802		weak		-8500	-6500	Mesolithic 1	Typical Capsian
Djebel Tarf - Canrobert Site 25		Algeria	Oum-El-Bouaghi (04)		7.147974	35.750802		weak		-6400	-5400	Mesolithic 2	Upper Capsian
Douar Ekrina (=Fkirina?)		Algeria	Oum-El-Bouaghi (04)		7.25	35.6399	840	weak		-7500	-5500	Mesolithic	Capsian indet.
El Alfa		Algeria	Oum-El-Bouaghi (04)					weak		-6400	-5400	Mesolithic 2	Upper Capsian
Faïd Souar I		Algeria	Oum-El-Bouaghi (04)		7.0572	35.9064		weak		-8500	-6500	Mesolithic 1	Typical Capsian
Faïd Souar I		Algeria	Oum-El-Bouaghi (04)		7.0572	35.9064		weak		-6400	-5400	Mesolithic 2	Upper Capsian
Faïd Souar I		Algeria	Oum-El-Bouaghi (04)		7.0572	35.9064		weak				Neolithic
Faïd Souar II	Niveau supérieur	Algeria	Oum-El-Bouaghi (04)		7.0572	35.9064		weak		-6400	-5400	Mesolithic 2	Upper Capsian
Faïd Souar II	Niveau moyen	Algeria	Oum-El-Bouaghi (04)		7.0572	35.9064		weak		-6400	-5400	Mesolithic 2	Upper Capsian
Faïd Souar II	Niveau inférieur	Algeria	Oum-El-Bouaghi (04)		7.0572	35.9064		weak		-6400	-5400	Mesolithic 2	Upper Capsian
Faïd Souar II		Algeria	Oum-El-Bouaghi (04)		7.0572	35.9064		weak				Neolithic
Faïd Souar III		Algeria	Oum-El-Bouaghi (04)		7.0572	35.9064		weak		-8500	-6500	Mesolithic 1	Typical Capsian
Faïd Souar III		Algeria	Oum-El-Bouaghi (04)		7.0572	35.9064		weak		-6400	-5400	Mesolithic 2	Upper Capsian
Foum el Amba		Algeria	Oum-El-Bouaghi (04)	Aïn M'lila	6.8561	35.736		weak		-6400	-5400	Mesolithic 2	Upper Capsian
Henchir Seffane		Algeria	Oum-El-Bouaghi (04)	Aïn M'lila	6.8043	35.6272		weak		-6400	-5400	Mesolithic 2	Upper Capsian
Koudiat Benhaïna		Algeria	Oum-El-Bouaghi (04)	Aïn M'lila	6.8884	35.7527		weak		-6400	-5400	Mesolithic 2	Upper Capsian
Koudiat Kherrouba		Algeria	Oum-El-Bouaghi (04)	Aïn M'lila	6.6158	35.8059	980	weak		-6400	-5400	Mesolithic 2	Upper Capsian
Koudiat Kherrouba		Algeria	Oum-El-Bouaghi (04)	Aïn M'lila	6.6158	35.8059	980	weak		-5000	-4000	Neolithic	“Neolithic of Capsian Tradition”
Koudiat Kifène Lahda	Couche inférieure	Algeria	Oum-El-Bouaghi (04)	Koudiat Aty	6.516477	35.927984	853	weak	2	-8200	-6800	Epipaleolihtic	“Elassolithic”
Koudiat Kifène Lahda	Couche supérieure	Algeria	Oum-El-Bouaghi (04)	Koudiat Aty	6.516477	35.927984	853	weak	1	-6400	-6000	Mesolithic 2	Upper Capsian
La Meskiana		Algeria	Oum-El-Bouaghi (04)	La Meskiana	7.663391	35.634065		weak		-6400	-5400	Mesolithic 2	Upper Capsian
La Meskiana		Algeria	Oum-El-Bouaghi (04)	La Meskiana	7.663391	35.634065		weak				Neolithic
Mechta Fedj		Algeria	Oum-El-Bouaghi (04)	Aïn M'lila	6.6172	35.8911		weak		-6400	-5400	Mesolithic 2	Upper Capsian
Mechta Henchir		Algeria	Oum-El-Bouaghi (04)	Aïn M'lila	6.4345	35.9061		weak		-6400	-5400	Mesolithic 2	Upper Capsian
Merfeg Ammar		Algeria	Oum-El-Bouaghi (04)	Aïn M'lila	6.8245	35.6666		weak		-6400	-5400	Mesolithic 2	Upper Capsian
Mregab		Algeria	Oum-El-Bouaghi (04)					weak		-6400	-5400	Mesolithic 2	Upper Capsian
Nif Ennser		Algeria	Oum-El-Bouaghi (04)	Aïn M'lila	6.501937	35.939339	861	weak		-6400	-5400	Mesolithic 2	Upper Capsian
Oued Medfoun - Canrobert Site 10	Niveau inférieur	Algeria	Oum-El-Bouaghi (04)		7.236862	35.809403	905	good	2	-6230	-6081	Mesolithic 2	Upper Capsian
Oued Medfoun - Canrobert Site 10	Niveau moyen	Algeria	Oum-El-Bouaghi (04)		7.236862	35.809403	905	good	2	-6391	-6092	Mesolithic 2	Upper Capsian
Oued Medfoun - Canrobert Site 10	Niveau supérieur	Algeria	Oum-El-Bouaghi (04)		7.236862	35.809403	905	good	3	-6375	-6216	Mesolithic 2	Upper Capsian
Oued Medfoun - Canrobert Site 10	Surface	Algeria	Oum-El-Bouaghi (04)		7.236862	35.809403	905	weak		-6400	-5400	Mesolithic 2	Upper Capsian
Oued Medfoun - Canrobert Site 10	Summit Trench	Algeria	Oum-El-Bouaghi (04)		7.236862	35.809403	905	weak	1	-6050	-5890	Mesolithic 2	Upper Capsian
Oued Nini		Algeria	Oum-El-Bouaghi (04)		7.35	35.571		weak		-6400	-5400	Mesolithic 2	Upper Capsian
Ouled Zouaï		Algeria	Oum-El-Bouaghi (04)	Aïn M’lila	6.58333333	36.0333333		weak	1	-5000	-4000	Neolithic	“Neolithic of Capsian Tradition”
Plaisantini		Algeria	Oum-El-Bouaghi (04)					weak		-8500	-6500	Mesolithic 1	Typical Capsian
Plaisantini		Algeria	Oum-El-Bouaghi (04)					weak		-6400	-5400	Mesolithic 2	Upper Capsian
Point 1		Algeria	Oum-El-Bouaghi (04)	Aïn M'lila	6.526103	36.004426	977	weak		-6400	-5400	Mesolithic 2	Upper Capsian
Point 2		Algeria	Oum-El-Bouaghi (04)	Aïn M'lila	6.528238	35.970492	786	weak		-7500	-5500	Mesolithic	Capsian indet.
rammadiya supérieure de Bir Terch - Sidi Rgheiss		Algeria	Oum-El-Bouaghi (04)	sidi Rgheiss	7.13111	35.9117		weak		-7500	-5500	Mesolithic	Capsian indet.
Sidi Rgheiss (/sidi Rghiss/ Sidi Rgheiss Mechta/SRM)		Algeria	Oum-El-Bouaghi (04)		7.09	35.903	1000	weak		-8500	-6500	Mesolithic 1	Typical Capsian
Sidi Rgheiss (/sidi Rghiss/ Sidi Rgheiss Mechta/SRM)		Algeria	Oum-El-Bouaghi (04)		7.09	35.903	1000	weak		-6400	-5400	Mesolithic 2	Upper Capsian
Sidi Rgheiss (/sidi Rghiss/ Sidi Rgheiss Mechta/SRM)		Algeria	Oum-El-Bouaghi (04)		7.09	35.903	1000	weak				Neolithic
Tarf		Algeria	Oum-El-Bouaghi (04)	Oum el Bouaghi	7.119323	35.879494		weak		-8500	-6500	Mesolithic 1	Typical Capsian
Tarf		Algeria	Oum-El-Bouaghi (04)	Oum el Bouaghi	7.119323	35.879494		weak		-6400	-5400	Mesolithic 2	Upper Capsian
Tarf		Algeria	Oum-El-Bouaghi (04)	Oum el Bouaghi	7.119323	35.879494		weak				Neolithic
Zerazer		Algeria	Oum-El-Bouaghi (04)	Aïn M'lila	6.6439	35.7867		weak		-6400	-5400	Mesolithic 2	Upper Capsian
Chott ech Chergui		Algeria	Saida (20)	El Bayadh	0.29	34.16		weak				Neolithic
Oued Saïda		Algeria	Saida (20)	Saida	0.149894	34.838956		weak		-17000	-7000	Epipaleolihtic	Ibéromaurusian
Oued Saïda		Algeria	Saida (20)	Saida	0.149894	34.838956		weak				Neolithic
Aïn Boucherit	supérieur	Algeria	Sétif (19)	El Eulma	5.658315	36.20098		weak	1	-5800	-5400	Mesolithic 2	Upper Capsian
Aïn Boucherit	moyenne	Algeria	Sétif (19)	El Eulma	5.658315	36.20098		weak	1	-6000	-5400	Mesolithic 2	Upper Capsian
Aïn Boucherit	inférieure	Algeria	Sétif (19)	El Eulma	5.658315	36.20098		weak	2	-6000	-5500	Mesolithic 2	Upper Capsian
Aïn Chibchib		Algeria	Sétif (19)	Aïn Oulmene	5.23194	35.9175		weak		-6400	-5400	Mesolithic 2	Upper Capsian
Aïn Chibchib II		Algeria	Sétif (19)	Aïn Oulmene	5.235242	35.9194	1090	weak		-6400	-5400	Mesolithic 2	Upper Capsian
Aïn Hanech		Algeria	Sétif (19)	El Eulma	5.672297	36.20289		weak		-6400	-5400	Mesolithic 2	Upper Capsian
Aïn Turk		Algeria	Sétif (19)		5.694066	36.307428		weak		-6400	-5400	Mesolithic 2	Upper Capsian
Bellaa		Algeria	Sétif (19)	El Eulma	5.8594	36.20623		weak		-6400	-5400	Mesolithic 2	Upper Capsian
Djillaoua		Algeria	Sétif (19)		5.7	36.266667	980	weak		-6400	-5400	Mesolithic 2	Upper Capsian
Douar Beïda Bordj		Algeria	Sétif (19)	Beida Bordj	5.727462	35.904262	880	weak		-6400	-5400	Mesolithic 2	Upper Capsian
Douar Beïda Bordj		Algeria	Sétif (19)	Beida Bordj	5.727462	35.904262	880	weak		-5000	-4000	Neolithic	“Neolithic of Capsian Tradition”
Douar M’Cil		Algeria	Sétif (19)	Beida Bordj	5.719904	35.89799	889	weak		-6400	-5400	Mesolithic 2	Upper Capsian
Douar Meriout		Algeria	Sétif (19)	El Eulma	5.72976	36.2213		weak		-6400	-5400	Mesolithic 2	Upper Capsian
Ferme Pradeilles		Algeria	Sétif (19)	El Eulma	5.71135	36.19109		weak		-6400	-5400	Mesolithic 2	Upper Capsian
Koudiat el Bebbouche		Algeria	Sétif (19)	Bazer-Sakra	5.77176	36.18505		weak		-6400	-5400	Mesolithic 2	Upper Capsian
M’Chira		Algeria	Sétif (19)		6.2075	35.9972		weak		-6400	-5400	Mesolithic 2	Upper Capsian
Mac Donald II		Algeria	Sétif (19)		5.23196	36.183295		weak		-6400	-5400	Mesolithic 2	Upper Capsian
Maison du Caïd Stambouli		Algeria	Sétif (19)		4.9887	35.9889	1180	weak		-6400	-5400	Mesolithic 2	Upper Capsian
Mechta ass el Ghedir 1		Algeria	Sétif (19)	El Eulma	5.827391	36.084205	921	weak		-6400	-5400	Mesolithic 2	Upper Capsian
Mechta ass el Ghedir 2		Algeria	Sétif (19)	El Eulma	5.827821	36.085187		weak		-6400	-5400	Mesolithic 2	Upper Capsian
Mechta ass el Ghedir 3		Algeria	Sétif (19)	El Eulma	5.834649	36.089221	922	weak		-6400	-5400	Mesolithic 2	Upper Capsian
Mechta Hannach		Algeria	Sétif (19)	Bazer-Sakra	5.682581	36.268929		weak		-6400	-5400	Mesolithic 2	Upper Capsian
Medjez I		Algeria	Sétif (19)	El Eulma	5.696459	36.179742		weak		-6400	-5400	Mesolithic 2	Upper Capsian
Medjez II	phase IV	Algeria	Sétif (19)	El Eulma	5.6999	36.1841	958	weak	2	-6200	-5400	Mesolithic 2	Upper Capsian
Medjez II	phase III	Algeria	Sétif (19)	El Eulma	5.6999	36.1841	958	weak	4	-6500	-6000	Mesolithic 2	Upper Capsian
Medjez II	phase II	Algeria	Sétif (19)	El Eulma	5.6999	36.1841	958	weak	8	-6500	-6000	Mesolithic 2	Upper Capsian
Medjez II	phase I	Algeria	Sétif (19)	El Eulma	5.6999	36.1841	958	weak	6	-6500	-6000	Mesolithic 2	Upper Capsian
Mesloug I		Algeria	Sétif (19)	Mezloug	5.338994	36.10809	941	weak		-6400	-5400	Mesolithic 2	Upper Capsian
Mesloug II		Algeria	Sétif (19)	Mezloug	5.339	36.10809	941	weak		-6400	-5400	Mesolithic 2	Upper Capsian
Oued Safla		Algeria	Sétif (19)	El Eulma	5.589317	36.155307		weak		-6400	-5400	Mesolithic 2	Upper Capsian
Ouled Sabor		Algeria	Sétif (19)	El Eulma	5.515005	36.203783	1160	weak		-6400	-5400	Mesolithic 2	Upper Capsian
El Kçar		Algeria	Sidi-Bel-Abbès (22)	Belarbi	-0.4412	35.1315		weak		-17000	-7000	Epipaleolihtic	Ibéromaurusian
Canrobert site 13		Algeria	Souk-Ahras (41)	Safel El Ouiden	7.421731	35.966107	839	weak		-7500	-5500	Mesolithic	Capsian indet.
Canrobert site 63		Algeria	Souk-Ahras (41)	Bir Bouhouche	7.446094	36.057447	757	weak		-7500	-5500	Mesolithic	Capsian indet.
Canrobert site 64		Algeria	Souk-Ahras (41)	Bir Bouhouche	7.412171	35.977202	860	weak		-7500	-5500	Mesolithic	Capsian indet.
Gambetta		Algeria	Souk-Ahras (41)	Taoura	8.042762	36.163901		weak		-17000	-7000	Epipaleolihtic	Ibéromaurusian
Aïn Guettara I (Site 10?)		Algeria	Tamanrasset (11)		3.176616	28.107498	660	weak				Neolithic
Aïn Guettara II “Grotte effondrée” (site 9)		Algeria	Tamanrasset (11)		3.176616	28.107498	660	weak		-8500	-6500	Epipaleolihtic
Aïn Guettara II “Grotte effondrée” (site 9)		Algeria	Tamanrasset (11)		3.176616	28.107498	660	weak		-5000	-4000	Neolithic	“Neolithic of Capsian Tradition”
Menier (Mouydir)		Algeria	Tamanrasset (11)		4.348284	25.02749	959	weak				Neolithic
Merdjouma (Sahara site 6)		Algeria	Tamanrasset (11)		2.58749	28.713353		weak		-8500	-4000	Mesolithic
Tan Ainesnis		Algeria	Tamanrasset (11)	Téfenest, Ahaggar	5.51805555	24.3363889		weak				Neolithic
Tan Ainesnis		Algeria	Tamanrasset (11)	Tefedest	5.518056	24.336389	1528	weak				Neolithic
Aïn Bahir		Algeria	Tébessa (12)		8.3295	35.1791		weak		-6400	-5400	Mesolithic 2	Upper Capsian
Aïn Bekkaria		Algeria	Tébessa (12)	Tébessa	8.272266	35.376107		weak		-6400	-5400	Mesolithic 2	Upper Capsian
Aïn Bekkaria		Algeria	Tébessa (12)	Tébessa	8.272266	35.376107		weak		-5000	-4000	Neolithic	“Neolithic of Capsian Tradition”
Aïn Damous		Algeria	Tébessa (12)		7.8497	35.6273		weak		-5000	-4000	Neolithic	“Neolithic of Capsian Tradition”
Aïn Dokkara (Escargotière du “Chacal”)		Algeria	Tébessa (12)	Dokkara	8.254914	35.340928		moderate	9	-6100	-5800	Mesolithic 2	Upper Capsian
Aïn el Annba		Algeria	Tébessa (12)	Tébessa	8.0157	35.4114		weak		-6400	-5400	Mesolithic 2	Upper Capsian
Aïn el Fertatou		Algeria	Tébessa (12)		7.9639	35.4532		weak		-6400	-5400	Mesolithic 2	Upper Capsian
Aïn Khanga		Algeria	Tébessa (12)		8.028	35.333011		weak		-6400	-5400	Mesolithic 2	Upper Capsian
Aïn Krima A		Algeria	Tébessa (12)		7.807192	35.199037	1140	weak		-7500	-5500	Mesolithic	Capsian indet.
Aïn Krima B		Algeria	Tébessa (12)		7.806277	35.20036	1152	weak		-7500	-5500	Mesolithic	Capsian indet.
Aïn Krima C		Algeria	Tébessa (12)		7.805207	35.201279	1159	weak		-7500	-5500	Mesolithic	Capsian indet.
Aïn Krima D		Algeria	Tébessa (12)		7.803816	35.199769	1191	weak		-7500	-5500	Mesolithic	Capsian indet.
Aïn Morsott		Algeria	Tébessa (12)	Morsott	8.020248	35.675221	824	weak		-8500	-6500	Mesolithic 1	Typical Capsian
Aïn Morsott		Algeria	Tébessa (12)	Morsott	8.020248	35.675221	824	weak		-5000	-4000	Neolithic	“Neolithic of Capsian Tradition”
Aïn Rass El Euch		Algeria	Tébessa (12)		7.637749	34.867245	801	weak		-7500	-5500	Mesolithic	Capsian indet.
Aïn Regada A		Algeria	Tébessa (12)		7.716518	35.137245	1112	weak		-7500	-5500	Mesolithic	Capsian indet.
Aïn Regada B		Algeria	Tébessa (12)		7.717181	35.134503	1099	weak		-7500	-5500	Mesolithic	Capsian indet.
Aïn Rhilane		Algeria	Tébessa (12)	El Kouif	8.331836	35.484774		weak		-6400	-5400	Mesolithic 2	Upper Capsian
Aïn Telidjene 62		Algeria	Tébessa (12)		7.768796	35.121301	995	weak		-7500	-5500	Mesolithic	Capsian indet.
Aïn Telidjene 63		Algeria	Tébessa (12)		7.766575	35.12006	992	weak		-6400	-5400	Mesolithic 2	Upper Capsian
Aïn Telidjene 64		Algeria	Tébessa (12)		7.760688	35.11865	951	weak		-7500	-5500	Mesolithic	Capsian indet.
Aïn Zerhata A		Algeria	Tébessa (12)		7.736029	35.154439	1108	weak		-7500	-5500	Mesolithic	Capsian indet.
Aïn Zerhata B		Algeria	Tébessa (12)		7.736437	35.155375	1110	weak		-7500	-5500	Mesolithic	Capsian indet.
Akbet en Nezaouat		Algeria	Tébessa (12)	Tébessa	8.1805	35.3708		weak		-6400	-5400	Mesolithic 2	Upper Capsian
Aouinet El Hadjel A		Algeria	Tébessa (12)		7.674788	35.176401	1090	weak		-7500	-5500	Mesolithic	Capsian indet.
Aouinet El Hadjel B		Algeria	Tébessa (12)		7.677648	35.175518	1082	weak		-7500	-5500	Mesolithic	Capsian indet.
Arhour El Kifene A		Algeria	Tébessa (12)		7.638256	35.030404	1236	weak		-7500	-5500	Mesolithic	Capsian indet.
Arhour El Kifene A		Algeria	Tébessa (12)		7.638256	35.030404	1236	weak		-5000	-4000	Neolithic	“Neolithic of Capsian Tradition”
Arhour El Kifene B		Algeria	Tébessa (12)		7.630044	35.033597	1275	weak		-7500	-5500	Mesolithic	Capsian indet.
Arhour El Kifene C		Algeria	Tébessa (12)		7.622178	35.037349	1274	weak		-7500	-5500	Mesolithic	Capsian indet.
Arhour El Kifene D		Algeria	Tébessa (12)		7.616661	35.040611	1282	weak		-7500	-5500	Mesolithic	Capsian indet.
Arhour El Kifene D		Algeria	Tébessa (12)		7.616661	35.040611	1282	weak		-5000	-4000	Neolithic	“Neolithic of Capsian Tradition”?
Arhour El Kifene E		Algeria	Tébessa (12)		7.617631	35.040498	1269	weak		-8500	-6500	Mesolithic 1	Typical Capsian
Bir Djelli		Algeria	Tébessa (12)		7.773111	34.946759	990	weak		-7500	-5500	Mesolithic	Capsian indet.
Bir el Allouchet A		Algeria	Tébessa (12)		7.622167	35.257513		weak		-7500	-5500	Mesolithic	Capsian indet.
Bir el Allouchet B		Algeria	Tébessa (12)		7.622552	35.258315		weak		-7500	-5500	Mesolithic	Capsian indet.
Bir el Allouchet C		Algeria	Tébessa (12)		7.623811	35.256584		weak		-7500	-5500	Mesolithic	Capsian indet.
Bir el Allouchet D		Algeria	Tébessa (12)		7.624821	35.257176		weak		-7500	-5500	Mesolithic	Capsian indet.
Bir el Goulila A		Algeria	Tébessa (12)		7.637953	35.330754		weak		-7500	-5500	Mesolithic	Capsian indet.
Bir el Goulila B		Algeria	Tébessa (12)		7.63795	35.33		weak		-7500	-5500	Mesolithic	Capsian indet.
Bir el Goulila C		Algeria	Tébessa (12)		7.637266	35.327746		weak		-7500	-5500	Mesolithic	Capsian indet.
Bir el Goulila D		Algeria	Tébessa (12)		7.636666	35.327829		weak		-7500	-5500	Mesolithic	Capsian indet.
Bir El Mora A		Algeria	Tébessa (12)		7.911393	34.942046	1013	weak		-7500	-5500	Mesolithic	Capsian indet.
Bir El Mora B		Algeria	Tébessa (12)		7.912049	34.942545	1009	weak		-7500	-5500	Mesolithic	Capsian indet.
Bir El Mora C		Algeria	Tébessa (12)		7.923527	34.950854	1000	weak		-7500	-5500	Mesolithic	Capsian indet.
Bir El Outed A		Algeria	Tébessa (12)		7.891722	35.106727	1172	weak		-7500	-5500	Mesolithic	Capsian indet.
Bir El Outed B		Algeria	Tébessa (12)		7.892972	35.1064	1185	weak		-7500	-5500	Mesolithic	Capsian indet.
Bir El Outed C		Algeria	Tébessa (12)		7.893356	35.105621	1186	weak		-7500	-5500	Mesolithic	Capsian indet.
Bir El Outed D		Algeria	Tébessa (12)		7.891882	35.105782	1171	weak		-7500	-5500	Mesolithic	Capsian indet.
Bir Hadjar Souda A		Algeria	Tébessa (12)		7.704889	35.086742	961	weak		-7500	-5500	Mesolithic	Capsian indet.
Bir Hadjar Souda B		Algeria	Tébessa (12)		7.690878	35.072372	948	weak		-7500	-5500	Mesolithic	Capsian indet.
Bir Hadjar Souda C		Algeria	Tébessa (12)		7.706417	35.076158	951	weak		-7500	-5500	Mesolithic	Capsian indet.
Bir Kelba		Algeria	Tébessa (12)		8.1935	35.5024		weak		-6400	-5400	Mesolithic 2	Upper Capsian
Bir Korima		Algeria	Tébessa (12)		7.774	35.1611		weak		-6400	-5400	Mesolithic 2	Upper Capsian
Bir Lejve		Algeria	Tébessa (12)		7.648732	34.894339	811	weak		-7500	-5500	Mesolithic	Capsian indet.
Bir Merah el Ahmed		Algeria	Tébessa (12)		7.732194	35.336943	1100	weak		-7500	-5500	Mesolithic	Capsian indet.
Bir oum Ali		Algeria	Tébessa (12)	El Ma Labiodh	8.299228	35.014772		weak		-8500	-6500	Mesolithic 1	Typical Capsian
Bir oum Ali		Algeria	Tébessa (12)	El Ma Labiodh	8.299228	35.014772		weak		-6400	-5400	Mesolithic 2	Upper Capsian
Bir Rehaya		Algeria	Tébessa (12)		8.067	35.9391		weak		-6400	-5400	Mesolithic 2	Upper Capsian
Bir Seïd A (Foum Relilaï men Guebla)		Algeria	Tébessa (12)		7.679865	35.038525	953	weak		-7500	-5500	Mesolithic	Capsian indet.
Bir Seïd B		Algeria	Tébessa (12)		7.679344	35.039003	965	weak		-7500	-5500	Mesolithic	Capsian indet.
Bir Seïd C		Algeria	Tébessa (12)		7.678713	35.039858	976	weak		-7500	-5500	Mesolithic	Capsian indet.
Bir Seïd D		Algeria	Tébessa (12)		7.679633	35.037927	957	weak		-7500	-5500	Mesolithic	Capsian indet.
Bir Seïd E		Algeria	Tébessa (12)		7.679036	35.03763	955	weak		-7500	-5500	Mesolithic	Capsian indet.
Bir Seïd F		Algeria	Tébessa (12)		7.673427	35.033876	974	weak		-7500	-5500	Mesolithic	Capsian indet.
Bir Seïd G		Algeria	Tébessa (12)		7.670508	35.0289	961	weak		-7500	-5500	Mesolithic	Capsian indet.
Bir Seïd H		Algeria	Tébessa (12)		7.671452	35.024014	956	weak		-7500	-5500	Mesolithic	Capsian indet.
Bir Seïd I		Algeria	Tébessa (12)		7.665798	35.025768	1031	weak		-7500	-5500	Mesolithic	Capsian indet.
Bir Seïd J		Algeria	Tébessa (12)		7.670746	35.013406	974	weak		-7500	-5500	Mesolithic	Capsian indet.
Bir Touil		Algeria	Tébessa (12)		7.86394	35.29288	1242	weak		-7500	-5500	Mesolithic	Capsian indet.
Bir Zarif el Ouar		Algeria	Tébessa (12)	Negrine	7.6538	34.4447		weak		-8500	-6500	Mesolithic 1	Typical Capsian
Bled Aouinet El Hadjel		Algeria	Tébessa (12)		7.693102	35.209345	1115	weak		-7500	-5500	Mesolithic	Capsian indet.
Bled Bir el Allouchet		Algeria	Tébessa (12)		7.656731	35.25639		weak		-7500	-5500	Mesolithic	Capsian indet.
Bled Darmala		Algeria	Tébessa (12)		8.0837	35.4146		weak		-6400	-5400	Mesolithic 2	Upper Capsian
Bled El Haouia A		Algeria	Tébessa (12)		7.860184	35.116517	1152	weak		-7500	-5500	Mesolithic	Capsian indet.
Bled El Haouia B		Algeria	Tébessa (12)		7.86335	35.1152	1145	weak		-7500	-5500	Mesolithic	Capsian indet.
Bled El Haouia C		Algeria	Tébessa (12)		7.863458	35.117253	1145	weak		-7500	-5500	Mesolithic	Capsian indet.
Bled El Haouia D		Algeria	Tébessa (12)		7.867262	35.113834	1127	weak		-7500	-5500	Mesolithic	Capsian indet.
Bled El Haouia E		Algeria	Tébessa (12)		7.869879	35.111039	1135	weak		-7500	-5500	Mesolithic	Capsian indet.
Bled El Haouia F		Algeria	Tébessa (12)		7.87685	35.112171	1132	weak		-7500	-5500	Mesolithic	Capsian indet.
Bled El Haouia G		Algeria	Tébessa (12)		7.879311	35.114641	1146	weak		-7500	-5500	Mesolithic	Capsian indet.
Bled El Haouia H		Algeria	Tébessa (12)		7.885012	35.1117	1136	weak		-7500	-5500	Mesolithic	Capsian indet.
Bled El Haouia I		Algeria	Tébessa (12)		7.888651	35.111498	1144	weak		-7500	-5500	Mesolithic	Capsian indet.
Bled El Haouia J		Algeria	Tébessa (12)		7.890799	35.115531	1174	weak		-7500	-5500	Mesolithic	Capsian indet.
Bled El Haouia K		Algeria	Tébessa (12)		7.916958	35.116522	1195	weak		-7500	-5500	Mesolithic	Capsian indet.
Bou Kammech Sud		Algeria	Tébessa (12)		7.643576	35.115468	1011	weak		-7500	-5500	Mesolithic	Capsian indet.
Chabet El hassi		Algeria	Tébessa (12)		7.615746	34.927506	912	weak		-7500	-5500	Mesolithic	Capsian indet.
Château d’eau		Algeria	Tébessa (12)	Tébessa	8.1304	35.4063		weak		-6400	-5400	Mesolithic 2	Upper Capsian
Chéria (marais) 56		Algeria	Tébessa (12)	Chéria	7.745472	35.267504	1085	weak		-7500	-5500	Mesolithic	Capsian indet.
Chéria (marais) 57		Algeria	Tébessa (12)	Chéria	7.739614	35.260435	1084	weak		-7500	-5500	Mesolithic	Capsian indet.
Chéria (marais) 58		Algeria	Tébessa (12)	Chéria	7.732512	35.25192	1084	weak		-7500	-5500	Mesolithic	Capsian indet.
Chéria (village)		Algeria	Tébessa (12)	Chéria	7.7548	35.2491		weak		-8500	-6500	Mesolithic 1	Typical Capsian
col de Korima		Algeria	Tébessa (12)		7.7712	35.1757		weak		-6400	-5400	Mesolithic 2	Upper Capsian
Dahret Hassi Tarfa D		Algeria	Tébessa (12)					weak		-8500	-6500	Mesolithic 1	Typical Capsian
Damous el Ahmar		Algeria	Tébessa (12)		8.053826	35.333589	1346	weak	2	-5000	-4000	Neolithic	“Neolithic of Capsian Tradition”
Damous El Ahmar		Algeria	Tébessa (12)		8.0928	35.3494	856	weak		-5000	-4000	Neolithic	“Neolithic of Capsian Tradition”
Djebel Bardo A		Algeria	Tébessa (12)		7.785693	34.915782	908	weak		-7500	-5500	Mesolithic	Capsian indet.
Djebel Bardo B		Algeria	Tébessa (12)		7.80464	34.88985	875	weak		-7500	-5500	Mesolithic	Capsian indet.
Djebel Ben Zaoua		Algeria	Tébessa (12)		7.884337	34.941748	1007	weak		-7500	-5500	Mesolithic	Capsian indet.
Djebel Bou Djellal A		Algeria	Tébessa (12)		7.922477	35.100225	1173	weak		-7500	-5500	Mesolithic	Capsian indet.
Djebel Bou Djellal B		Algeria	Tébessa (12)		7.923473	35.099741	1173	weak		-7500	-5500	Mesolithic	Capsian indet.
Djebel Bou Djellal C		Algeria	Tébessa (12)		7.9387	35.075438	1122	weak		-7500	-5500	Mesolithic	Capsian indet.
Djebel Bou Djellal D		Algeria	Tébessa (12)		7.942164	35.076644	1136	weak		-7500	-5500	Mesolithic	Capsian indet.
Djebel bou Roumane		Algeria	Tébessa (12)		8.2444	35.3412	1418	weak		-6400	-5400	Mesolithic 2	Upper Capsian
Djebel Darmoun A		Algeria	Tébessa (12)		7.938227	34.9192	1024	weak		-7500	-5500	Mesolithic	Capsian indet.
Djebel Darmoun B		Algeria	Tébessa (12)		7.893864	34.904225	963	weak		-7500	-5500	Mesolithic	Capsian indet.
Djebel Darmoun C		Algeria	Tébessa (12)		7.915362	34.891587	964	weak		-7500	-5500	Mesolithic	Capsian indet.
Djebel Darmoun D		Algeria	Tébessa (12)		7.926634	34.887094	968	weak		-7500	-5500	Mesolithic	Capsian indet.
Djebel Darmoun E		Algeria	Tébessa (12)		7.883072	34.88519	932	weak		-7500	-5500	Mesolithic	Capsian indet.
Djebel Darmoun F		Algeria	Tébessa (12)		7.882728	34.883185	919	weak		-7500	-5500	Mesolithic	Capsian indet.
Djebel Darmoun G		Algeria	Tébessa (12)		7.856855	34.905387	953	weak		-7500	-5500	Mesolithic	Capsian indet.
Djebel Darmoun H		Algeria	Tébessa (12)		7.861387	34.898949	939	weak		-7500	-5500	Mesolithic	Capsian indet.
Djebel Debibirh		Algeria	Tébessa (12)		7.863038	35.167524	1163	weak		-7500	-5500	Mesolithic	Capsian indet.
Djebel Dremin, Damous-Maharouguet		Algeria	Tébessa (12)					weak		-6400	-5400	Mesolithic 2	Upper Capsian
Djebel Ech Chalrhoun A		Algeria	Tébessa (12)		7.864967	34.935616	990	weak		-7500	-5500	Mesolithic	Capsian indet.
Djebel Ech Chalrhoun B		Algeria	Tébessa (12)		7.877156	34.928891	1005	weak		-7500	-5500	Mesolithic	Capsian indet.
Djebel Ech Chalrhoun C		Algeria	Tébessa (12)		7.878054	34.92975	1004	weak		-7500	-5500	Mesolithic	Capsian indet.
Djebel El Aoud A		Algeria	Tébessa (12)		7.678863	35.152036	1039	weak		-7500	-5500	Mesolithic	Capsian indet.
Djebel El Aoud B		Algeria	Tébessa (12)		7.673687	35.144927	1046	weak		-7500	-5500	Mesolithic	Capsian indet.
Djebel el Bib A		Algeria	Tébessa (12)		7.852634	35.11781	1171	weak		-7500	-5500	Mesolithic	Capsian indet.
Djebel el Bib B		Algeria	Tébessa (12)		7.849502	35.118067	1186	weak		-7500	-5500	Mesolithic	Capsian indet.
Djebel El Guettar A		Algeria	Tébessa (12)		7.873392	35.030926	1049	weak		-7500	-5500	Mesolithic	Capsian indet.
Djebel El Guettar B Chabet Kourkem		Algeria	Tébessa (12)		7.852816	35.020036	1004	weak		-7500	-5500	Mesolithic	Capsian indet.
Djebel El Guettar C Chabet Begra		Algeria	Tébessa (12)		7.876258	35.015053	1070	weak		-7500	-5500	Mesolithic	Capsian indet.
Djebel El Guettar D		Algeria	Tébessa (12)		7.88303	35.012411	1093	weak		-7500	-5500	Mesolithic	Capsian indet.
Djebel el Renndjaia A		Algeria	Tébessa (12)		7.824929	35.094535	1157	weak		-7500	-5500	Mesolithic	Capsian indet.
Djebel el Renndjaia B		Algeria	Tébessa (12)		7.830422	35.095558	1137	weak		-7500	-5500	Mesolithic	Capsian indet.
Djebel el Renndjaia C		Algeria	Tébessa (12)		7.842356	35.089895	1112	weak		-7500	-5500	Mesolithic	Capsian indet.
Djebel El-Outed A		Algeria	Tébessa (12)		7.893941	35.102591	1149	weak		-7500	-5500	Mesolithic	Capsian indet.
Djebel El-Outed B		Algeria	Tébessa (12)		7.898656	35.103827	1171	weak		-7500	-5500	Mesolithic	Capsian indet.
Djebel El-Outed C	phase 1	Algeria	Tébessa (12)	Tébessa	7.902107	35.103312	932	weak	3	-7300	-6500	Mesolithic 1	Typical Capsian
Djebel El-Outed C	phase 2	Algeria	Tébessa (12)	Tébessa	7.902107	35.103312	932	weak		-8500	-6500	Mesolithic 1	Typical Capsian
Djebel El-Outed C	phase 3	Algeria	Tébessa (12)	Tébessa	7.902107	35.103312	932	weak	1	-7000	-6500	Mesolithic 1	Typical Capsian
Djebel El-Outed C	phase 4	Algeria	Tébessa (12)	Tébessa	7.902107	35.103312	932	weak		-8500	-6500	Mesolithic 1	Typical Capsian
Djebel El-Outed D		Algeria	Tébessa (12)		7.904254	35.103951	1191	weak		-7500	-5500	Mesolithic	Capsian indet.
Djebel El-Outed E		Algeria	Tébessa (12)		7.909075	35.103544	1181	weak		-7500	-5500	Mesolithic	Capsian indet.
Djebel El-Outed F		Algeria	Tébessa (12)		7.909078	35.104367	1194	weak		-7500	-5500	Mesolithic	Capsian indet.
Djebel Er Raiet A		Algeria	Tébessa (12)		7.896043	34.975697	1064	weak		-7500	-5500	Mesolithic	Capsian indet.
Djebel Er Raiet B		Algeria	Tébessa (12)		7.905822	35.973248	1056	weak		-7500	-5500	Mesolithic	Capsian indet.
Djebel Er Raiet C		Algeria	Tébessa (12)		7.906637	34.972221	1056	weak		-7500	-5500	Mesolithic	Capsian indet.
Djebel Er Raiet D		Algeria	Tébessa (12)		7.915421	35.969275	1047	weak		-7500	-5500	Mesolithic	Capsian indet.
Djebel Es Sbaia (220)		Algeria	Tébessa (12)		7.59458	34.96105	1028	weak		-7500	-5500	Mesolithic	Capsian indet.
Djebel Es Sbaia (221)		Algeria	Tébessa (12)		7.59458	34.96105	1028	weak		-7500	-5500	Mesolithic	Capsian indet.
Djebel Es Sefa		Algeria	Tébessa (12)		7.641967	34.897998	850	weak		-7500	-5500	Mesolithic	Capsian indet.
Djebel Es Stila A		Algeria	Tébessa (12)		7.859639	34.951546	1002	weak		-7500	-5500	Mesolithic	Capsian indet.
Djebel Es Stila B		Algeria	Tébessa (12)		7.859316	34.952655	990	weak		-7500	-5500	Mesolithic	Capsian indet.
Djebel Es Stila C		Algeria	Tébessa (12)		7.856108	34.951746	1003	weak		-7500	-5500	Mesolithic	Capsian indet.
Djebel Es Stila D		Algeria	Tébessa (12)		7.854236	34.951685	997	weak		-7500	-5500	Mesolithic	Capsian indet.
Djebel Es Stila E		Algeria	Tébessa (12)		7.850953	34.950344	1002	weak		-7500	-5500	Mesolithic	Capsian indet.
Djebel Es Stila F		Algeria	Tébessa (12)		7.850293	34.949601	1006	weak		-7500	-5500	Mesolithic	Capsian indet.
Djebel Es Stila G		Algeria	Tébessa (12)		7.849014	34.948462	1003	weak		-7500	-5500	Mesolithic	Capsian indet.
Djebel Es Stila H		Algeria	Tébessa (12)		7.836637	34.938936	1012	weak		-7500	-5500	Mesolithic	Capsian indet.
Djebel Es Stila I		Algeria	Tébessa (12)		7.847781	34.943895	1007	weak		-7500	-5500	Mesolithic	Capsian indet.
Djebel Es Stila J		Algeria	Tébessa (12)		7.848211	34.944229	1011	weak		-7500	-5500	Mesolithic	Capsian indet.
Djebel Es Stila K		Algeria	Tébessa (12)		7.849329	34.943255	1006	weak		-7500	-5500	Mesolithic	Capsian indet.
Djebel Es Stila L		Algeria	Tébessa (12)		7.85069	34.942964	1009	weak		-7500	-5500	Mesolithic	Capsian indet.
Djebel Es Stila M		Algeria	Tébessa (12)		7.852096	34.943919	1011	weak		-7500	-5500	Mesolithic	Capsian indet.
Djebel Es Stila N		Algeria	Tébessa (12)		7.853913	34.943285	1010	weak		-7500	-5500	Mesolithic	Capsian indet.
Djebel Krima Sud		Algeria	Tébessa (12)		7.841472	35.206872	1169	weak		-7500	-5500	Mesolithic	Capsian indet.
Djebel Mazeraa A		Algeria	Tébessa (12)		7.655382	35.182764	1086	weak		-7500	-5500	Mesolithic	Capsian indet.
Djebel Mazeraa B		Algeria	Tébessa (12)		7.651995	35.181648	1179	weak		-7500	-5500	Mesolithic	Capsian indet.
Djebel Oussif Nord		Algeria	Tébessa (12)		7.703664	35.049075	1070	weak		-7500	-5500	Mesolithic	Capsian indet.
Djebel Oussif Sud		Algeria	Tébessa (12)		7.726193	35.045518	1030	weak		-7500	-5500	Mesolithic	Capsian indet.
Djebel Tazembout A		Algeria	Tébessa (12)		7.646083	35.018155	1153	weak		-7500	-5500	Mesolithic	Capsian indet.
Djebel Tazembout B		Algeria	Tébessa (12)		7.646633	35.017342	1148	weak		-7500	-5500	Mesolithic	Capsian indet.
Djebel Tazembout C		Algeria	Tébessa (12)		7.65644	35.011158	1013	weak		-7500	-5500	Mesolithic	Capsian indet.
Djebel Tazembout D		Algeria	Tébessa (12)		7.653255	35.006369	1026	weak		-7500	-5500	Mesolithic	Capsian indet.
Djebel Tazembout E		Algeria	Tébessa (12)		7.651081	35.008084	1044	weak		-7500	-5500	Mesolithic	Capsian indet.
Djebel Tazembout F		Algeria	Tébessa (12)		7.652101	35.008218	1041	weak		-7500	-5500	Mesolithic	Capsian indet.
Djebel Tazembout G		Algeria	Tébessa (12)		7.646259	35.008505	1064	weak		-7500	-5500	Mesolithic	Capsian indet.
Djebel Tazembout H		Algeria	Tébessa (12)		7.648416	35.007928	1045	weak		-7500	-5500	Mesolithic	Capsian indet.
Djebel Tazembout I		Algeria	Tébessa (12)		7.644277	35.005849	1064	weak		-7500	-5500	Mesolithic	Capsian indet.
Djebel Tazembout J		Algeria	Tébessa (12)		7.643845	35.007334	1078	weak		-7500	-5500	Mesolithic	Capsian indet.
Djebel Tazembout K		Algeria	Tébessa (12)		7.632326	35.015181	1134	weak		-7500	-5500	Mesolithic	Capsian indet.
Djebel Tazembout L		Algeria	Tébessa (12)		7.631866	35.019266	1154	weak		-7500	-5500	Mesolithic	Capsian indet.
Djebel Tazembout M		Algeria	Tébessa (12)		7.655946	35.006052	1045	weak		-7500	-5500	Mesolithic	Capsian indet.
Djebel Tazembout N		Algeria	Tébessa (12)		7.633431	35.004765	1093	weak		-7500	-5500	Mesolithic	Capsian indet.
Djebel Tazembout O		Algeria	Tébessa (12)		7.632945	35.002635	1068	weak		-7500	-5500	Mesolithic	Capsian indet.
Djebel Telsouss		Algeria	Tébessa (12)		7.858871	34.941805	1014	weak		-7500	-5500	Mesolithic	Capsian indet.
Djebel Zerhrata		Algeria	Tébessa (12)		7.714478	35.173401	1076	weak		-7500	-5500	Mesolithic	Capsian indet.
Djerrar		Algeria	Tébessa (12)		7.662796	34.996737	1092	weak		-7500	-5500	Mesolithic	Capsian indet.
Dra Mta El-Ma El-Abiod (Surface site B pour Beloit)		Algeria	Tébessa (12)	El Ma el Abiod	8.1725	35.2089	1028	moderate	6	-6200	-5800	Mesolithic 2	Upper Capsian
Dra Mta El-Ma El-Abiod (Surface site B pour Beloit)		Algeria	Tébessa (12)	El Ma el Abiod	8.1725	35.2089	1028	weak		-5000	-4000	Neolithic	“Neolithic of Capsian Tradition”
Fedj el Atrous		Algeria	Tébessa (12)		7.77501	35.093852	1039	weak		-7500	-5500	Mesolithic	Capsian indet.
Fedj El Haouia		Algeria	Tébessa (12)		7.857661	35.172219	1107	weak		-7500	-5500	Mesolithic	Capsian indet.
Fedj El Misreb		Algeria	Tébessa (12)		8.044534	35.329776	1305	weak		-7500	-5500	Mesolithic	Capsian indet.
Fedj El Oussif A		Algeria	Tébessa (12)		7.750718	35.060195	1046	weak		-7500	-5500	Mesolithic	Capsian indet.
Fedj El Oussif B		Algeria	Tébessa (12)		7.746768	35.062408	1020	weak		-7500	-5500	Mesolithic	Capsian indet.
Fedj El Oussif C		Algeria	Tébessa (12)		7.747346	35.060425	1039	weak		-7500	-5500	Mesolithic	Capsian indet.
Fedj El Rhezlane		Algeria	Tébessa (12)		7.885499	35.00331	1088	weak		-7500	-5500	Mesolithic	Capsian indet.
Fedj el Tine		Algeria	Tébessa (12)		8.1714	34.9731		weak		-8500	-6500	Mesolithic 1	Typical Capsian
Fedj Krima A		Algeria	Tébessa (12)		7.804681	35.202094	1166	weak		-7500	-5500	Mesolithic	Capsian indet.
Fedj Krima B		Algeria	Tébessa (12)		7.805604	35.20233	1169	weak		-7500	-5500	Mesolithic	Capsian indet.
Fedj Teniet Ghlem		Algeria	Tébessa (12)		7.644377	35.166693	1136	weak		-7500	-5500	Mesolithic	Capsian indet.
Fedj Zerhrata		Algeria	Tébessa (12)		7.730911	35.15921	1202	weak		-7500	-5500	Mesolithic	Capsian indet.
Foum Bir Seid		Algeria	Tébessa (12)		7.62	35.0203		weak		-8500	-6500	Mesolithic 1	Typical Capsian
Garet Ed Damous		Algeria	Tébessa (12)		7.715855	34.88349	849	weak		-7500	-5500	Mesolithic	Capsian indet.
Garet El Assel		Algeria	Tébessa (12)		7.90102	34.998913	1102	weak		-7500	-5500	Mesolithic	Capsian indet.
Gorges du Saf Saf station supérieure de l’est		Algeria	Tébessa (12)					weak		-8500	-6500	Mesolithic 1	Typical Capsian
Guentis		Algeria	Tébessa (12)	Guentis	7.3	34.9834	1076	weak		-8500	-6500	Mesolithic 1	Typical Capsian
Henchir Bel Frouts Nord A		Algeria	Tébessa (12)		7.837957	35.045608	1010	weak		-7500	-5500	Mesolithic	Capsian indet.
Henchir Bel Frouts Nord B		Algeria	Tébessa (12)		7.838734	35.04404	999	weak		-7500	-5500	Mesolithic	Capsian indet.
Henchir Bellaroui		Algeria	Tébessa (12)		7.655628	35.155613	1119	weak		-7500	-5500	Mesolithic	Capsian indet.
Henchir Bou Soffa		Algeria	Tébessa (12)					weak		-8500	-6500	Mesolithic 1	Typical Capsian
Henchir Mizeb		Algeria	Tébessa (12)	Tébessa	8.0761	35.3599		weak		-6400	-5400	Mesolithic 2	Upper Capsian
Henchir Zoura A		Algeria	Tébessa (12)		7.668497	35.198133	1136	weak		-7500	-5500	Mesolithic	Capsian indet.
Henchir Zoura B		Algeria	Tébessa (12)		7.690431	35.218734	1136	weak		-7500	-5500	Mesolithic	Capsian indet.
Henchir Zoura C		Algeria	Tébessa (12)		7.679671	35.200034	1093	weak		-7500	-5500	Mesolithic	Capsian indet.
Henchir Zoura D		Algeria	Tébessa (12)		7.679671	35.200034	1086	weak		-9000	-5000	Mesolithic	Capsian indet.
Hennchir Oued El Khira A		Algeria	Tébessa (12)		7.622549	34.931288	926	weak		-7500	-5500	Mesolithic	Capsian indet.
Hennchir Oued El Khira B		Algeria	Tébessa (12)		7.622549	34.931288	929	weak		-7500	-5500	Mesolithic	Capsian indet.
Hennchir Oued El Khira C		Algeria	Tébessa (12)		7.625216	34.932657	956	weak		-7500	-5500	Mesolithic	Capsian indet.
Kef Aïn el Mazaoui		Algeria	Tébessa (12)		8.2221	35.3576	1159	weak		-6400	-5400	Mesolithic 2	Upper Capsian
Kef El-Ahmar		Algeria	Tébessa (12)		8.087776	35.340066		weak		-5000	-4000	Neolithic	“Neolithic of Capsian Tradition”
Kef El-Outed A		Algeria	Tébessa (12)		7.871644	35.10246	1118	weak		-7500	-5500	Mesolithic	Capsian indet.
Kef El-Outed B		Algeria	Tébessa (12)		7.882656	35.101259	1124	weak		-7500	-5500	Mesolithic	Capsian indet.
Kef El-Outed C		Algeria	Tébessa (12)		7.883359	35.100807	1120	weak		-7500	-5500	Mesolithic	Capsian indet.
Kef El-Outed D		Algeria	Tébessa (12)		7.883072	35.102311	1139	weak		-7500	-5500	Mesolithic	Capsian indet.
Kef El-Outed E		Algeria	Tébessa (12)		7.887811	35.101759	1139	weak		-7500	-5500	Mesolithic	Capsian indet.
Kef El-Outed F		Algeria	Tébessa (12)		7.888096	35.105008	1163	weak		-7500	-5500	Mesolithic	Capsian indet.
Kef El-Outed G		Algeria	Tébessa (12)		7.88352	35.103366	1148	weak		-7500	-5500	Mesolithic	Capsian indet.
Kef En Nsour Est		Algeria	Tébessa (12)		7.661712	35.131695	1034	weak		-7500	-5500	Mesolithic	Capsian indet.
Kef En Nsour Ouest		Algeria	Tébessa (12)		7.637692	35.130106	1192	weak		-7500	-5500	Mesolithic	Capsian indet.
Kef Mazouri		Algeria	Tébessa (12)					weak		-5000	-4000	Neolithic	“Neolithic of Capsian Tradition”
Kef Zoura A (Damous Kermaïa)		Algeria	Tébessa (12)		7.681301	35.042011	954	weak		-7500	-5500	Mesolithic	Capsian indet.
Kef Zoura B		Algeria	Tébessa (12)		7.680084	35.041952	959	weak		-7500	-5500	Mesolithic	Capsian indet.
Kef Zoura C		Algeria	Tébessa (12)		7.679094	35.041048	968	weak		-7500	-5500	Mesolithic	Capsian indet.
Kef Zoura D	c.IV	Algeria	Tébessa (12)	Aïn Telidjene (Tlidjen)	7.682121	35.042046	1100	moderate	4	-7150	-6520	Mesolithic 1	Typical Capsian
Kef Zoura D	c.V	Algeria	Tébessa (12)	Aïn Telidjene (Tlidjen)	7.682121	35.042046	1100	moderate	6	-8676	-6717	Mesolithic 1	Typical Capsian
Kef Zoura D	c.IIIb	Algeria	Tébessa (12)	Aïn Telidjene (Tlidjen)	7.682121	35.042046	1100	moderate	8	-6460	-6020	Mesolithic 2	Upper Capsian
Kef Zoura D	c.IIIa	Algeria	Tébessa (12)	Aïn Telidjene (Tlidjen)	7.682121	35.042046	1100	moderate	6	-5770	-5350	Mesolithic 2	Upper Capsian
Kef Zoura D	c.I	Algeria	Tébessa (12)	Aïn Telidjene (Tlidjen)	7.682121	35.042046	1100	weak	1	-5200	-5000	Mesolithic 2	Upper Capsian
Kef Zoura E		Algeria	Tébessa (12)		7.667979	35.036601	1049	weak		-7500	-5500	Mesolithic	Capsian indet.
Kef Zoura F		Algeria	Tébessa (12)		7.663107	35.034347	1080	weak		-7500	-5500	Mesolithic	Capsian indet.
Khanguet el Khorza		Algeria	Tébessa (12)		8.193846	35.331028	1129	weak		-6400	-5400	Mesolithic 2	Upper Capsian
Khanguet el Mazouj		Algeria	Tébessa (12)		8.197	35.506		weak		-5000	-4000	Neolithic	“Neolithic of Capsian Tradition”
Khanguet El-Mouhaâd (Aïn-el-Mouhaâd)		Algeria	Tébessa (12)	Morsott	8.311077	35.413793	976	weak		-8500	-6500	Mesolithic 1	Typical Capsian
Khanguet El-Mouhaâd (Aïn-el-Mouhaâd)		Algeria	Tébessa (12)	Morsott	8.311077	35.413793	976	moderate	4	-6300	-6000	Mesolithic 2	Upper Capsian
Kilomètre 3,200		Algeria	Tébessa (12)	Tébessa	8.1649	35.3971		weak		-8500	-6500	Mesolithic 1	Typical Capsian
Kilomètre 3,200		Algeria	Tébessa (12)	Tébessa	8.1649	35.3971		weak		-6400	-5400	Mesolithic 2	Upper Capsian
Kilomètre 3,5		Algeria	Tébessa (12)		8.15	35.4		weak		-6400	-5400	Mesolithic 2	Upper Capsian
Koudiat Bou Sof		Algeria	Tébessa (12)		8.2359	34.9595		weak		-8500	-6500	Mesolithic 1	Typical Capsian
Koudiat el Babouche		Algeria	Tébessa (12)		8.224	36.1463		weak		-5000	-4000	Neolithic	“Neolithic of Capsian Tradition”
Koudiat Er Rouiss		Algeria	Tébessa (12)		7.945241	35.219774	1152	weak		-7500	-5500	Mesolithic	Capsian indet.
Koudiat Touil		Algeria	Tébessa (12)		7.851036	35.286798	1246	weak		-7500	-5500	Mesolithic	Capsian indet.
Ksar Tebinet		Algeria	Tébessa (12)		8.0388	35.350342		weak		-5000	-4000	Neolithic	“Neolithic of Capsian Tradition”
Mechta Oulad Dif		Algeria	Tébessa (12)		7.714478	35.176694	1076	weak		-7500	-5500	Mesolithic	Capsian indet.
Mechta Treika A		Algeria	Tébessa (12)		7.831102	35.294631	1186	weak		-7500	-5500	Mesolithic	Capsian indet.
Mechta Treika B		Algeria	Tébessa (12)		7.836406	35.291901	1202	weak		-7500	-5500	Mesolithic	Capsian indet.
Mergueb El Rhorab		Algeria	Tébessa (12)		7.891783	34.94427	1019	weak		-7500	-5500	Mesolithic	Capsian indet.
Mgtat		Algeria	Tébessa (12)	El Aouinet	7.88	35.86		weak		-6400	-5400	Mesolithic 2	Upper Capsian
Mtagi Naro (Mtaguinaro)		Algeria	Tébessa (12)	El Ma Labiodh	8.1634	35.2464		weak		-8500	-6500	Mesolithic 1	Typical Capsian
Mtagi Naro (Mtaguinaro)		Algeria	Tébessa (12)	El Ma Labiodh	8.1634	35.2464		weak		-6400	-5400	Mesolithic 2	Upper Capsian
Negrine el Quedim		Algeria	Tébessa (12)	Negrine	7.4794	34.4964		weak		-6400	-5400	Mesolithic 2	Upper Capsian
Oued Abd El Malek		Algeria	Tébessa (12)		7.752653	34.952665	947	weak		-7500	-5500	Mesolithic	Capsian indet.
Oued Bou Yahia A		Algeria	Tébessa (12)		7.623564	34.957941	999	weak		-7500	-5500	Mesolithic	Capsian indet.
Oued Bou Yahia C		Algeria	Tébessa (12)		7.621328	34.959678	1031	weak		-7500	-5500	Mesolithic	Capsian indet.
Oued El Ebtine		Algeria	Tébessa (12)		7.631347	35.227141	1136	weak		-7500	-5500	Mesolithic	Capsian indet.
Oued El Hassi A		Algeria	Tébessa (12)		7.605688	34.941657	965	weak		-7500	-5500	Mesolithic	Capsian indet.
Oued El Hassi B		Algeria	Tébessa (12)		7.611413	34.941238	982	weak		-7500	-5500	Mesolithic	Capsian indet.
Oued el Metrib		Algeria	Tébessa (12)		7.646659	35.327267		weak		-7500	-5500	Mesolithic	Capsian indet.
Oued El Mzara A		Algeria	Tébessa (12)		7.66447	34.981938	1024	weak		-7500	-5500	Mesolithic	Capsian indet.
Oued El Mzara B		Algeria	Tébessa (12)		7.66597	34.978523	1030	weak		-7500	-5500	Mesolithic	Capsian indet.
Oued Er Rachi A		Algeria	Tébessa (12)		7.803545	34.972498	981	weak		-7500	-5500	Mesolithic	Capsian indet.
Oued Er Rachi B		Algeria	Tébessa (12)		7.776781	34.942819	974	weak		-7500	-5500	Mesolithic	Capsian indet.
Oued Er Recha		Algeria	Tébessa (12)		7.648336	34.946432	962	weak		-7500	-5500	Mesolithic	Capsian indet.
Oued Guraye		Algeria	Tébessa (12)		8.137	35.506		weak		-5000	-4000	Neolithic	“Neolithic of Capsian Tradition”
Oued Hadjra El Mesloula		Algeria	Tébessa (12)		7.630701	34.877185	824	weak		-7500	-5500	Mesolithic	Capsian indet.
Oued Hadjra El Mesloula A		Algeria	Tébessa (12)		7.748866	34.955875	947	weak		-7500	-5500	Mesolithic	Capsian indet.
Oued Hadjra El Mesloula B		Algeria	Tébessa (12)		7.748866	34.954184	947	weak		-7500	-5500	Mesolithic	Capsian indet.
Oued Mahda A		Algeria	Tébessa (12)		7.827964	35.279423	1217	weak		-7500	-5500	Mesolithic	Capsian indet.
Oued Mahda B		Algeria	Tébessa (12)		7.81342	35.275652	1200	weak		-7500	-5500	Mesolithic	Capsian indet.
Oued Mahda C		Algeria	Tébessa (12)		7.812907	35.276225	1200	weak		-7500	-5500	Mesolithic	Capsian indet.
Oued Oum Lala A		Algeria	Tébessa (12)		7.613267	34.831158	754	weak		-7500	-5500	Mesolithic	Capsian indet.
Oued Oum Lala B		Algeria	Tébessa (12)		7.63768	34.864979	788	weak		-7500	-5500	Mesolithic	Capsian indet.
Oued Oum Lala C		Algeria	Tébessa (12)		7.637127	34.857696	781	weak		-7500	-5500	Mesolithic	Capsian indet.
Oued Oum Lala D		Algeria	Tébessa (12)		7.631006	34.852364	772	weak		-7500	-5500	Mesolithic	Capsian indet.
Oued Sammâa		Algeria	Tébessa (12)		8.3074	35.5146	950	weak		-7500	-5500	Mesolithic	Capsian indet.
Oued Serdiesse		Algeria	Tébessa (12)	Hammamet	7.9686	35.4741		weak		-6400	-5400	Mesolithic 2	Upper Capsian
Oued Telidjene		Algeria	Tébessa (12)		7.817888	35.169234	1044	weak		-7500	-5500	Mesolithic	Capsian indet.
Oued Telidjene B		Algeria	Tébessa (12)		7.710869	35.066701	944	weak		-7500	-5500	Mesolithic	Capsian indet.
Oued Telidjene C		Algeria	Tébessa (12)		7.708628	35.065885	943	weak		-7500	-5500	Mesolithic	Capsian indet.
Ouled Sldl Abld, Ras Djebel Zerigua		Algeria	Tébessa (12)					weak		-8500	-6500	Mesolithic 1	Typical Capsian
R’fana (Rafana)		Algeria	Tébessa (12)		8.068465	35.380752	1054	weak	3	-7540	-7360	Mesolithic 1	Typical Capsian
R’fana (Rafana)		Algeria	Tébessa (12)		8.068465	35.380752	1054	weak	1	-6600	-6000	Mesolithic 2	Upper Capsian
Ras el Mzara		Algeria	Tébessa (12)		8.1908	35.4839		weak		-6400	-5400	Mesolithic 2	Upper Capsian
Ras Labès		Algeria	Tébessa (12)		8.0663	35.0821		weak		-8500	-6500	Mesolithic 1	Typical Capsian
Redir Safia		Algeria	Tébessa (12)		8.1171	34.8869		weak		-8500	-6500	Mesolithic 1	Typical Capsian
Relilaï A		Algeria	Tébessa (12)		7.699255	35.046824	985	weak		-7500	-5500	Mesolithic	Capsian indet.
Relilaï C		Algeria	Tébessa (12)		7.699785	35.047347	984	weak		-7500	-5500	Mesolithic	Capsian indet.
Sidi Aïch		Algeria	Tébessa (12)		8.8052	34.4688		weak		-5000	-4000	Neolithic	“Neolithic of Capsian Tradition”
Sidi Ali Ben Hamida		Algeria	Tébessa (12)		7.808691	35.197329	1129	weak		-7500	-5500	Mesolithic	Capsian indet.
Sidi Yaya		Algeria	Tébessa (12)	El Meridj	8.2484	35.7907		weak		-6400	-5400	Mesolithic 2	Upper Capsian
Stahet El Beida A		Algeria	Tébessa (12)		7.821543	34.94132	976	weak		-7500	-5500	Mesolithic	Capsian indet.
Stahet El Beida B		Algeria	Tébessa (12)		7.832316	34.950301	975	weak		-7500	-5500	Mesolithic	Capsian indet.
Stahet El Beida C		Algeria	Tébessa (12)		7.846168	34.953826	1002	weak		-7500	-5500	Mesolithic	Capsian indet.
Stahet El Beida D		Algeria	Tébessa (12)		7.843119	34.95324	994	weak		-7500	-5500	Mesolithic	Capsian indet.
Stahet El Beida E		Algeria	Tébessa (12)		7.851849	34.953826	1000	weak		-7500	-5500	Mesolithic	Capsian indet.
Stahet El Beida F		Algeria	Tébessa (12)		7.857958	34.953705	985	weak		-7500	-5500	Mesolithic	Capsian indet.
Ubazar		Algeria	Tébessa (12)		7.685375	34.953768	941	weak		-7500	-5500	Mesolithic	Capsian indet.
Aïn Cherita		Algeria	Tiaret (14)	Tiaret	1.429507	35.414163	1005	weak		-7600	-6300	Mesolithic 1	Columnatian
Aïn Cherita		Algeria	Tiaret (14)	Tiaret	1.429507	35.414163	1005	weak		-6400	-5400	Mesolithic 2	Upper Capsian
Aïn Es Saïd		Algeria	Tiaret (14)		1.515364	35.057972	1226	weak		-17000	-7000	Epipaleolihtic	Ibéromaurusian
Aïn Es Saïd		Algeria	Tiaret (14)		1.515364	35.057972	1226	weak				Neolithic
Aïn Kéda	Couche B	Algeria	Tiaret (14)		1.250657	35.378324		weak		-7600	-6300	Mesolithic 1	Columnatian
Aïn Kéda	Couche B	Algeria	Tiaret (14)		1.250657	35.378324		weak		-6400	-5400	Mesolithic 2	Upper Capsian
Aïn Kéda	Couche A	Algeria	Tiaret (14)		1.250657	35.378324		weak				Neolithic
Aïn Mekheref		Algeria	Tiaret (14)	Frenda	1.098936	35.033612		weak				Neolithic
Aïn Tamemit		Algeria	Tiaret (14)		1.256418	35.223645		weak		-11000	-9000	Epipaleolihtic
Aïn Tamemit		Algeria	Tiaret (14)		1.256418	35.223645		weak		-7600	-6300	Mesolithic 1	Columnatian
Aïn Torrich (= Torrich II?)		Algeria	Tiaret (14)		1.386616	35.42724	1021	weak				Neolithic
Beit el Ghaoula		Algeria	Tiaret (14)		1.387992	35.414282		weak		-6400	-5400	Mesolithic 2	Upper Capsian
Bois des Pins		Algeria	Tiaret (14)		1.266526	35.347618		weak		-17000	-7000	Epipaleolihtic	Keremian
Bois des Pins		Algeria	Tiaret (14)		1.266526	35.347618		weak				Neolithic
Col de Guertoufa		Algeria	Tiaret (14)	Tiaret	1.300476	35.386361		weak		-17000	-7000	Epipaleolihtic	Ibéromaurusian
Col de Guertoufa		Algeria	Tiaret (14)	Tiaret	1.300476	35.386361		weak		-7600	-6300	Mesolithic 1	Columnatian
Col de Guertoufa		Algeria	Tiaret (14)	Tiaret	1.300476	35.386361		weak		-6400	-5400	Mesolithic 2	Upper Capsian
Col de Guertoufa		Algeria	Tiaret (14)	Tiaret	1.300476	35.386361		weak				Neolithic
Columnata		Algeria	Tiaret (14)	Sidi-Hosni	1.625538	35.457709	893	weak	1	-9000	-8800	Epipaleolihtic	Ibéromaurusian
Columnata		Algeria	Tiaret (14)	Sidi-Hosni	1.625538	35.457709	893	weak	4	-17000	-7000	Epipaleolihtic	Ibéromaurusian
Columnata		Algeria	Tiaret (14)	Sidi-Hosni	1.625538	35.457709	893	weak	4	-7700	-7000	Mesolithic 1	Columnatian
Columnata		Algeria	Tiaret (14)	Sidi-Hosni	1.625538	35.457709	893	weak	3	-6400	-5400	Mesolithic 2	Upper Capsian
Columnata		Algeria	Tiaret (14)	Sidi-Hosni	1.625538	35.457709	893	weak	2	-4950	-3528	Neolithic
Cote 1054 (Sidi Abdelkader Dahmouni)		Algeria	Tiaret (14)		1.445256	35.430005	1036	weak				Epipaleolihtic	Keremian
Cote 1061		Algeria	Tiaret (14)	Dahmouni	1.449327	35.437391	1043	weak				Neolithic
Cubitus (Torrich I)		Algeria	Tiaret (14)		1.389268	35.414853		weak		-7600	-6300	Mesolithic 1	Columnatian
Cubitus (Torrich I)		Algeria	Tiaret (14)		1.389268	35.414853		weak		-7600	-6300	Mesolithic 1	Columnatian
Cubitus (Torrich I)		Algeria	Tiaret (14)		1.389268	35.414853		weak		-5000	-3000	Neolithic
Cubitus (Torrich I)		Algeria	Tiaret (14)		1.389268	35.414853		weak				Neolithic
Deux stations très voisines		Algeria	Tiaret (14)		1.417429	35.39835	983	weak				Neolithic
Domaine Azam		Algeria	Tiaret (14)		1.384739	35.444676	923	weak				Epipaleolihtic
Domaine Azam		Algeria	Tiaret (14)		1.384739	35.444676	923	weak				Neolithic
El Kef		Algeria	Tiaret (14)	Dahmouni	1.492379	35.448758		weak		-11000	-9000	Epipaleolihtic
El Kef		Algeria	Tiaret (14)	Dahmouni	1.492379	35.448758		weak		-5000	-4000	Neolithic	“Neolithic of Capsian Tradition”
Embranchement Diderot		Algeria	Tiaret (14)	Oued Lili	1.2646	35.513		weak		-11000	-9000	Epipaleolihtic
Faïdja - Benia du Nador		Algeria	Tiaret (14)		2.0215	35.1266		weak		-5000	-4000	Neolithic	“Neolithic of Capsian Tradition”
Ferme Martin		Algeria	Tiaret (14)		1.357115	35.362051		weak				Neolithic
Ferouane (Aïn Ferrouane)		Algeria	Tiaret (14)		1.462049	35.438692	1018	weak				Epipaleolihtic	Keremian
Ferouane (Aïn Ferrouane)		Algeria	Tiaret (14)		1.462049	35.438692	1018	weak		-7600	-6300	Mesolithic 1	Columnatian
Ferouane (Aïn Ferrouane)		Algeria	Tiaret (14)		1.462049	35.438692	1018	weak				Neolithic
Grand Tournant (FTK ST)		Algeria	Tiaret (14)	Guertoufa	1.237863	35.37073		weak		-6500	-4000	Epipaleolihtic	Ibéromaurusian
Grand Tournant (FTK ST)		Algeria	Tiaret (14)	Guertoufa	1.237863	35.37073		weak				Neolithic
Jumenterie de Chaou-Chaoua		Algeria	Tiaret (14)	Tiaret	1.36396	35.399786		weak				Epipaleolihtic	Keremian
Jumenterie de Chaou-Chaoua		Algeria	Tiaret (14)	Tiaret	1.36396	35.399786		weak				Neolithic
Kef Bou Beker (site 54) / Baker / Bekker		Algeria	Tiaret (14)		1.481329	35.447673	953	weak		-6400	-5400	Mesolithic 2	Upper Capsian
Kef Bou Beker (site 54) / Baker / Bekker		Algeria	Tiaret (14)		1.481329	35.447673	953	weak				Neolithic
Kef Dahmouni		Algeria	Tiaret (14)		1.44362	35.42852	1015	weak				Epipaleolihtic	Keremian
Kef Dahmouni		Algeria	Tiaret (14)		1.44362	35.42852	1015	weak				Neolithic
Kef el-Kerem		Algeria	Tiaret (14)		1.493609	35.121048	1142	weak				Epipaleolihtic	Keremian
Kef Kartourba		Algeria	Tiaret (14)		0.955396	34.915063	982	weak				Epipaleolihtic	Keremian
Kef Torad		Algeria	Tiaret (14)	Tiaret	1.506025	35.445983	969	weak		-6400	-5400	Mesolithic 2	Upper Capsian
Koudiat Bou Gherara		Algeria	Tiaret (14)		1.366212	35.442684	941	weak		-11000	-9000	Epipaleolihtic
Koudiat Bou Gherara		Algeria	Tiaret (14)		1.366212	35.442684	941	weak		-6400	-5400	Mesolithic 2	Upper Capsian
Koudiat Bou Gherara		Algeria	Tiaret (14)		1.366212	35.442684	941	weak				Neolithic
Koudiat Refafa		Algeria	Tiaret (14)	Aïn El Hadid	0.844886	35.07205	852	weak		-11000	-9000	Epipaleolihtic
Koudiat Refafa		Algeria	Tiaret (14)	Aïn El Hadid	0.844886	35.07205	852	weak		-7600	-6300	Mesolithic 1	Columnatian
Koudiat Refafa		Algeria	Tiaret (14)	Aïn El Hadid	0.844886	35.07205	852	weak				Neolithic
Koudiet Djerad		Algeria	Tiaret (14)	Ksar Chellalan	2.31421111	35.237725	789	weak		-6400	-5400	Mesolithic 2	Upper Capsian
la Hyène		Algeria	Tiaret (14)	Guertoufa	1.25779	35.385895		weak		-11000	-9000	Epipaleolihtic
La Jumenterie (Aïn Sandouk)		Algeria	Tiaret (14)	Tiaret	1.370582	35.408276		weak				Epipaleolihtic	Keremian
La Jumenterie (Aïn Sandouk)		Algeria	Tiaret (14)	Tiaret	1.370582	35.408276		weak				Neolithic
La Smala		Algeria	Tiaret (14)	Tiaret	1.373427	35.412358		weak		-17000	-7000	Epipaleolihtic	Ibéromaurusian
La Smala		Algeria	Tiaret (14)	Tiaret	1.373427	35.412358		weak		-6400	-5400	Mesolithic 2	Upper Capsian
La Smala		Algeria	Tiaret (14)	Tiaret	1.373427	35.412358		weak				Neolithic
La vigne Serrero (Torrich J)		Algeria	Tiaret (14)		1.392439	35.416407		weak				Epipaleolihtic	Keremian
La vigne Serrero (Torrich J)		Algeria	Tiaret (14)		1.392439	35.416407		weak		-5000	-4000	Neolithic	“Neolithic of Capsian Tradition”
Le Fortin		Algeria	Tiaret (14)	Tiaret	1.333803	35.388246		weak				Neolithic
Marabout Sidi Khaled (Ferme Zuna)		Algeria	Tiaret (14)	Tiaret	1.3084	35.3724		weak		-11000	-9000	Epipaleolihtic
Martinprey (Aïn El Hadid)		Algeria	Tiaret (14)	Aïn el Hadid	0.884604	35.06823	795	weak		-11000	-9000	Epipaleolihtic
Mesguida		Algeria	Tiaret (14)		1.282219	35.359377		weak		-17000	-7000	Epipaleolihtic	Ibéromaurusian
Mesguida		Algeria	Tiaret (14)		1.282219	35.359377		weak				Neolithic
Montagne carrée		Algeria	Tiaret (14)		1.433386	35.260558		weak		-11000	-9000	Epipaleolihtic
Montagne carrée		Algeria	Tiaret (14)		1.433386	35.260558		weak		-7600	-6300	Mesolithic 1	Columnatian
Oued Azounia		Algeria	Tiaret (14)		1.131856	35.402718		weak				Neolithic
Oued Er Rhlem		Algeria	Tiaret (14)		1.109487	35.386059		weak				Neolithic
Oued Tleta		Algeria	Tiaret (14)	El Omaria	0.92	35.42		weak		-17000	-7000	Epipaleolihtic	Ibéromaurusian
Palat, Bordj communal		Algeria	Tiaret (14)		1.230845	35.245965		weak				Epipaleolihtic	Keremian
Pierre du sacrifice (Vigne Faivre)		Algeria	Tiaret (14)		1.281548	35.386595		weak		-17000	-7000	Epipaleolihtic	Ibéromaurusian
Pierre du sacrifice (Vigne Faivre)		Algeria	Tiaret (14)		1.281548	35.386595		weak		-5000	-4000	Neolithic	“Neolithic of Capsian Tradition”
Plateau Abdelkader		Algeria	Tiaret (14)		1.239607	35.357602		weak		-6500	-4000	Epipaleolihtic	Ibéromaurusian
Pomel		Algeria	Tiaret (14)		1.465596	35.299675	981	weak		-11000	-9000	Epipaleolihtic
Propriétés Deloche. Foyer. (Bas du col de Guertoufa)		Algeria	Tiaret (14)		1.302138	35.398514	1024	weak		-17000	-7000	Epipaleolihtic	Ibéromaurusian
Propriétés Deloche. Foyer. (Bas du col de Guertoufa)		Algeria	Tiaret (14)		1.302138	35.398514	1024	weak		-6400	-5400	Mesolithic 2	Upper Capsian
Propriétés Deloche. Foyer. (Bas du col de Guertoufa)		Algeria	Tiaret (14)		1.302138	35.398514	1024	weak				Neolithic
Route de Guertoufa		Algeria	Tiaret (14)		1.296	35.3892		weak		-11000	-9000	Epipaleolihtic
Route Trézel/Aïn-Dzarit		Algeria	Tiaret (14)		1.604581	35.25887	1015	weak				Neolithic
Sidi Bakhti		Algeria	Tiaret (14)		3.5234	35.355		weak		-11000	-9000	Epipaleolihtic
Signal (Torrich H)		Algeria	Tiaret (14)	Tiaret	1.393934	35.417015	1031	weak				Neolithic
Table de sacrifice		Algeria	Tiaret (14)		1.295234	35.389637		weak				Neolithic
Tiaret		Algeria	Tiaret (14)	Tiaret	1.321526	35.361434		weak		-17000	-7000	Epipaleolihtic	Ibéromaurusian
Tiaret		Algeria	Tiaret (14)	Tiaret	1.321526	35.361434		weak				Neolithic
Torrich B		Algeria	Tiaret (14)		1.44021	35.4045544	1009	weak				Neolithic
Torrich E ou Station Bassigny		Algeria	Tiaret (14)		1.441413	35.400397	984	weak				Neolithic
Torrich K ou station de l’aérodrome		Algeria	Tiaret (14)		1.376512	35.399218		weak				Neolithic
Torrich Vigne		Algeria	Tiaret (14)	Tiaret	1.412886	35.384335	963	weak				Epipaleolihtic	Keremian
Trois stations voisines		Algeria	Tiaret (14)		1.430126	35.41611		weak		-6400	-5400	Mesolithic 2	Upper Capsian
Trois stations voisines		Algeria	Tiaret (14)		1.430126	35.41611		weak				Neolithic
Vigne Boubay		Algeria	Tiaret (14)	Guertoufa	1.277238	35.393517		weak		-5000	-4000	Neolithic	“Neolithic of Capsian Tradition”
Vigne Deloche		Algeria	Tiaret (14)	Tiaret	1.302138	35.398514	1024	weak		-7600	-6300	Mesolithic 1	Columnatian
Vigne Dupré		Algeria	Tiaret (14)	Dahmouni	1.456728	35.432096	1002	weak		-7600	-6300	Mesolithic 1	Columnatian
Vigne Dupré		Algeria	Tiaret (14)	Dahmouni	1.456728	35.432096	1002	weak		-5000	-4000	Neolithic	“Neolithic of Capsian Tradition”
Boubout		Algeria	Tindouf (37)		-4.433913	27.445657	370	weak				Neolithic
Erg Iguidi		Algeria	Tindouf (37)		-6.33415	26.221363	312	weak				Neolithic
Hassi Bou Bernous		Algeria	Tindouf (37)	Bou Bernous	-2.9836111	27.3197222		weak	1	-5474	-5324	Neolithic
Chenoua		Algeria	Tipaza (42)	Tipaza	2.407549	36.621174		weak		-17000	-7000	Epipaleolihtic	Ibéromaurusian
Rassel	Niveau inférieur	Algeria	Tipaza (42)	Chenoua	2.4	36.633333		weak		-16000	-14000	Epipaleolihtic	Ibéromaurusian
Rassel	Niveau supérieur	Algeria	Tipaza (42)	Chenoua	2.4	36.633333		weak		-17000	-7000	Epipaleolihtic	Ibéromaurusian
Rassel		Algeria	Tipaza (42)	Chenoua	2.4	36.633333		weak				Neolithic
Yacouren		Algeria	Tizi-Ouzou (15)	Yakouren	4.4623	36.7452		weak		-17000	-7000	Epipaleolihtic	Ibéromaurusian
Dejbel Mekaïdou		Algeria	Tlemcen (13)	El Aricha	-1.219081	34.294188		weak		-9000	-5000	Mesolithic 1	Keremian
Djemâr Schkra (Djemaa Sekhra)		Algeria	Tlemcen (13)	Ghazaouet	-1.81808	35.062609		weak		-17000	-7000	Epipaleolihtic	Ibéromaurusian
La Mouillah		Algeria	Tlemcen (13)	Maghnia (Marnia)	-1.746343	34.881342		weak		-17000	-7000	Epipaleolihtic	Ibéromaurusian
La Mouillah		Algeria	Tlemcen (13)	Maghnia (Marnia)	-1.746343	34.881342		weak		-17000	-7000	Epipaleolihtic	Ibéromaurusian
Lamoricière (Grotte dite de “Beni Smiel”)		Algeria	Tlemcen (13)	Ouled Mimoun	7.583204	33.533148		weak				Neolithic
Aïn el Atrouss		Algeria			4.8833	33.95	580	weak				Epipaleolihtic	Bladeletts Industries of Southern Tunisia
Aïn Missoum		Algeria						weak		-6400	-5400	Mesolithic 2	Upper Capsian
Aïn Rhezal		Algeria			4.6261	35.1242		weak		-6400	-5400	Mesolithic 2	Upper Capsian
Amekni		Algeria			5.55	21.44		weak		-7000	-6000	Neolithic	Saharian
Aymé		Algeria		Courbet-Marine				weak		-17000	-7000	Epipaleolihtic	Ibéromaurusian
Bernasconi		Algeria						weak		-11000	-9000	Epipaleolihtic
Bourem		Algeria						weak				Neolithic
col des Chacals		Algeria			8.41	36.89		weak		-5000	-4000	Neolithic	“Neolithic of Capsian Tradition”
Confluent des Oueds Kerma		Algeria						weak		-17000	-7000	Epipaleolihtic	Ibéromaurusian
Djebel Nador		Algeria			4.42	35.03		weak		-5000	-4000	Neolithic	“Neolithic of Capsian Tradition”
Djidjelli		Algeria						weak		-17000	-7000	Epipaleolihtic	Ibéromaurusian
Douar Tagdempt		Algeria			1.2279	35.3354		weak				Neolithic
El Khiar		Algeria						weak		-17000	-7000	Epipaleolihtic	Ibéromaurusian
El Kreider		Algeria			0.033	34.1124		weak		-5000	-4000	Neolithic	“Neolithic of Capsian Tradition”
El Oued 2		Algeria			6.8504	33.3688		weak				Epipaleolihtic	El Oued facies
Ferme Baylet		Algeria						weak				Neolithic	?
Hemama		Algeria			-2.2776	30.4821		weak				Epipaleolihtic
Hemama		Algeria			-2.2776	30.4821		weak				Neolithic
Kef el Msaoura		Algeria			8.4	36.3		weak		-5000	-4000	Neolithic	“Neolithic of Capsian Tradition”
Launey (Adrar Tiltekin)		Algeria			4.5	23.69		weak		-7200	-6400	Neolithic	Saharian
Oued Dehissa		Algeria			8.012	35.703		weak		-5000	-4000	Neolithic	“Neolithic of Capsian Tradition”
Timdouf (région)		Algeria						weak				Neolithic
Tomba Segudet		Andorra	Ordino	Ordino	1.533073	42.555654		weak	1	-5000	-4700	Early Neolithic	Late Epicardial
Margineda	c.3	Andorra	Sant-Julià-de-Lòria	Sant-Julià-de-Lòria	1.488379	42.479493	970	good	15	-5700	-4800	Early Neolithic
Margineda	c.10-7	Andorra	Sant-Julià-de-Lòria	Sant-Julià-de-Lòria	1.488379	42.479493	970	moderate	19	-11000	-10000	Epipaleolihtic	Azilian
Margineda	c.4	Andorra	Sant-Julià-de-Lòria	Sant-Julià-de-Lòria	1.488379	42.479493	970	good	7	-8180	-7160	Mesolithic 1	Muescas y Denticulados (MMD)
Margineda	c.6-5	Andorra	Sant-Julià-de-Lòria	Sant-Julià-de-Lòria	1.488379	42.479493	970	good	7	-10000	-7820	Mesolithic 1	Microlaminar Sauveterrian (SML)
Nova pecina		Bosnia-Herzegovina	Fédération de Bosnie et Herzégovine		16.8	43.83		moderate	1	-5800	-5650	Early Neolithic	Ceramica Impressa
Obre I	c.IA	Bosnia-Herzegovina	Fédération de Bosnie et Herzégovine	﻿Gornje polje	18.0858	44.1354	681	weak	3	-6000	-5500	Early Neolithic
Tinj-Poldivade		Bosnia-Herzegovina	Fédération de Bosnie et Herzégovine					weak		-6000	-5500	Early Neolithic	Impresso
Zelena pećina		Bosnia-Herzegovina	Fédération de Bosnie et Herzégovine	Mostar	17.894	43.257	62	weak		-6000	-5000	Early Neolithic
Kovačevo		Bulgaria	Blagoevgrad	Kovachevo	24.1934	42.1985	300	moderate		-6200	-5500	Early Neolithic
Karanovo	c.I-II	Bulgaria	Nova Zagora	Karanovo	25.9128	42.5097	300	moderate		-6200	-5500	Early Neolithic	Karanovo
Karanovo	c.III-IV	Bulgaria	Nova Zagora	Karanovo	25.9128	42.5097	300	moderate		-5500	-4950	Early Neolithic	Karanovo
Kapitan Dimitrievo		Bulgaria	Pazardjik	Kapitan Dimitrievo	24.3284	42.1033	300	weak		-6200	-5000	Early Neolithic	Karanovo
Slatina		Bulgaria	Sofia	Sofia	23.3766	42.6819		weak		-6200	-5000	Early Neolithic	Karanovo
Poljanica-Platoto		Bulgaria	Targovichte	Targovichte	26.5928	43.2422		moderate	4	-6400	-6000	Early Neolithic	Monochrome
Zemunica		Croatia	Dalmatie centrale	Bisko	16.683928	43.581256	350	moderate	3	-6000	-5800	Early Neolithic	Ceramica Impressa
Crno Vrilo		Croatia	Dalmatie nord	Knezevici	15.305358	44.186828	54	moderate	6	-5900	-5600	Early Neolithic	Ceramica Impressa
Konjevrate		Croatia	Dalmatie nord	Konjevrate	16.019972	43.781378	204	weak	2	-6000	-5400	Early Neolithic	Ceramica Impressa
Konjevrate		Croatia	Dalmatie nord	Konjevrate	16.019972	43.781378	204	weak		-20000	-10000	Epipaleolihtic	Epigravettian
Pokrovnik	c.II	Croatia	Dalmatie Nord	Pokrovnik	16.068563	43.803552	265	moderate	9	-5900	-5500	Early Neolithic	Ceramica Impressa
Rašinovac		Croatia	Dalmatie Nord	Bribir	15.8446	43.892918	156	moderate	1	-6000	-5900	Early Neolithic	Ceramica Impressa
Škarin Samograd	c.II	Croatia	Dalmatie Nord	Mirilovic	16.096262	43.78162	294	moderate	2	-5700	-5500	Early Neolithic	Ceramica Impressa
Škarin Samograd	c.I	Croatia	Dalmatie Nord	Mirilovic	16.096262	43.78162	294	moderate	2	-5600	-5500	Early Neolithic	Monochrome
Tinj-Podlivade	c. I	Croatia	Dalmatie Nord	Ravni Kotari	15.472255	44.01177	45	moderate	3	-6000	-5000	Early Neolithic	Ceramica Impressa
Vela Spilja	c.VI	Croatia	Dubrovnik-Neretva	Vela Luka	16.726133	42.97027	130	moderate	5	-6000	-5700	Early Neolithic	Ceramica Impressa
Vela Spilja	7/2-7/3	Croatia	Dubrovnik-Neretva	Vela Luka	16.726133	42.97027	130	moderate	2	-7400	-7100	Mesolithic 1
Vela Spilja	7/4	Croatia	Dubrovnik-Neretva	Vela Luka	16.726133	42.97027	130	moderate	1	-6200	-6000	Mesolithic 2
Zukovića		Croatia	Dubrovnik-Neretva	Pupnat	17.0348	42.9402		weak		-9000	-5000	Mesolithic
Brguljceva Ioza		Croatia	Istrie					weak		-6600	-5800	Mesolithic 2	Castelnovian
Jaćmica		Croatia	Istrie		13.907973	45.434326	385	weak		-6600	-5800	Mesolithic 2	Castelnovian
Kargadur		Croatia	Istrie	Liznjan	13.982476	44.825553	0	moderate	3	-5700	-5500	Early Neolithic	Ceramica Impressa
Klanjčeva peć		Croatia	Istrie	Lokve	14.7429	45.36666		weak		-9000	-6500	Mesolithic 1	Sauveterrian
Nugljanska pec	c.4A	Croatia	Istrie		14.0283	45.4119		weak	1	-9000	-5000	Mesolithic 1
Nugljanska pec		Croatia	Istrie		14.0283	45.4119		weak		-6600	-5800	Mesolithic 2	Castelnovian
Ovcja pec		Croatia	Istrie					weak		-9000	-5000	Mesolithic
Pecina Kod Rovinjsbog sela		Croatia	Istrie					weak		-6600	-5800	Mesolithic 2	Castelnovian
Pupićina pec	H-I	Croatia	Istrie	Ucka	14.155845	45.313498	220	moderate	7	-5600	-5100	Early Neolithic	Vlaska
Pupićina pec		Croatia	Istrie	Ucka	14.155845	45.313498	220	weak		-10000	-9000	Epipaleolihtic
Pupićina pec	M2	Croatia	Istrie	Ucka	14.155845	45.313498	220	moderate	1	-8300	-7500	Mesolithic 1	Sauveterrian
Šebrn	c.6	Croatia	Istrie	Brest pod Učkom	14.218106	45.32568	750	moderate	1	-8600	-8300	Epipaleolihtic	Epitardigravettian
Šebrn	c.3B	Croatia	Istrie	Brest pod Učkom	14.218106	45.32568	750	moderate	1	-8200	-7700	Mesolithic 1	Sauveterrian
Šebrn	c.3C	Croatia	Istrie	Brest pod Učkom	14.218106	45.32568	750	weak	1	-8500	-8000	Mesolithic 1	Sauveterrian
Jami na Sredi		Croatia	Primorje-Gorski Kotar	Cres	14.437696	44.668322	20	weak		-5500	-5000	Early Neolithic
Jami na Sredi		Croatia	Primorje-Gorski Kotar	Cres	14.437696	44.668322	20	weak		-9000	-5000	Mesolithic
Lokve		Croatia	Primorje-Gorski Kotar	Lokve	14.750824	45.358337	915	weak		-6600	-5800	Mesolithic 2	Castelnovian
Podpribenis		Croatia	Primorje-Gorski Kotar	Rijeka	14.59	45.387	995	weak		-9000	-5000	Mesolithic
Gospodska	c.C	Croatia	Split-Dalmatie	Gospodska poljana	15.617	44.732		weak	1	-6000	-5700	Early Neolithic	Ceramica Impressa
Gospodska		Croatia	Split-Dalmatie	Gospodska poljana	15.617	44.732		weak		-6500	-5500	Mesolithic 2
Grapčeva		Croatia	Split-Dalmatie	Humac	16.7588	43.1302	225	moderate	1	-6000	-5750	Early Neolithic	Ceramica Impressa
Breg	c.3a	Croatia		Breg	13.7083	45.4477		weak	1	-5700	-5400	Mesolithic 2	Castelnovian
Francoli		Croatia						weak		-9000	-5000	Mesolithic
Gudnja		Croatia		Ston	17.6963	42.8386		weak		-6600	-5800	Mesolithic 2	Castelnovian
Gudnja pećina		Croatia		Ston	17.695962	42.844034	400	moderate	3	-6000	-5700	Early Neolithic	Ceramica Impressa
Gudnja pećina		Croatia		Ston	17.695962	42.844034	400	weak		-6200	-5900	Mesolithic 2	Castelnovian
Kopačina Spilja	c.I	Croatia		Brač	16.6372	43.32		weak	1	-7000	-6500	Mesolithic 2
Markova spilja		Croatia						weak		-6000	-5000	Early Neolithic
Nakovana		Croatia		Pelješac	17.087596	43.003895	390	moderate	3	-6000	-5700	Early Neolithic	Ceramica Impressa
Nakovana		Croatia		Pelješac	17.087596	43.003895	390	moderate	2	-5700	-5500	Early Neolithic	Plain ware
Nugljanska		Croatia		Gornja Nugla	14.0283	45.4119		weak				Epipaleolihtic
Oporovina		Croatia						weak		-6000	-5000	Early Neolithic
Palagruža		Croatia			16.259512	42.392192	30	weak		-6000	-5000	Early Neolithic
Podosojna	c.G	Croatia			14.23	45.25		weak	1	-6000	-5000	Mesolithic 2
Pokvroni		Croatia						weak		-6000	-5400	Early Neolithic	Ceramica Impressa
Privlaka		Croatia						weak		-6000	-5000	Early Neolithic
Ravlica pećina		Croatia						weak		-6000	-5000	Early Neolithic
Sandalja		Croatia						weak		-6000	-5000	Early Neolithic
Smilčić		Croatia						weak		-6000	-5000	Early Neolithic
Sušac		Croatia			16.494338	42.754653	6	moderate	1	-6000	-5600	Early Neolithic	Ceramica Impressa
Vaganacka pećina		Croatia			15.442196	44.332915	700	weak		-6000	-5000	Early Neolithic
Vela Gromace		Croatia						weak		-6000	-5000	Early Neolithic
Vižula	c.I	Croatia		Medulin	13.935	44.823	10	weak	2	-5800	-5000	Early Neolithic	Ceramica Impressa
Vrbica		Croatia						weak		-6000	-5000	Early Neolithic
Vrcevan		Croatia						weak		-6000	-5000	Early Neolithic
Apons	c.3 niv.1b	France	Aquitaine	Sarrance	-0.607188	43.06964	324	weak		-5000	-4500	Early Neolithic
Apons	c.3 niv.2c-2-1c	France	Aquitaine	Sarrance	-0.607188	43.06964	324	moderate	1	-7000	-6700	Mesolithic 1	Sauveterrian
Audenge		France	Aquitaine	Audenge	-1	44.683333		weak		-5000	-4500	Early Neolithic
Balise		France	Aquitaine	Soulac-sur-Mer	-1.122097	45.513698	0	weak	1	-5200	-4500	Early Neolithic	Atlantic Early Neolithic
Barbiegn	c.4	France	Aquitaine	Roquefort	-0.34644	44.03436	64	weak		-5200	-4700	Early Neolithic
Barbiegn	c.3	France	Aquitaine	Roquefort	-0.34644	44.03436	64	weak		-9000	-6500	Mesolithic 1	Sauveterrian
Bétey		France	Aquitaine	Andernos-les-Bains	-1.09615	44.73326	0	weak		-5000	-4500	Early Neolithic
Bétey		France	Aquitaine	Andernos-les-Bains	-1.09615	44.73326	0	weak		-12000	-10000	Epipaleolihtic	Azilian
Bétey		France	Aquitaine	Andernos-les-Bains	-1.09615	44.73326	0	weak		-8500	-8000	Mesolithic 1	Sauveterrian
Bignalats	CBG-Ni	France	Aquitaine	Arudy	-0.4391477	43.1171824	410	weak		-9500	-8000	Epipaleolihtic
Bignalats	CBG-Ns	France	Aquitaine	Arudy	-0.4391477	43.1171824	410	weak		-8500	-8000	Mesolithic 1	Sauveterrian
Bignalats	CGJ	France	Aquitaine	Arudy	-0.4391477	43.1171824	410	weak		-5000	-2000	Neolithic
Blodou	c.3-4	France	Aquitaine	Sainte-Eulalie-d'Eymet	0.366667	44.7		weak		-5200	-4800	Early Neolithic
Borie-del-Rey		France	Aquitaine	Blanquefort-sur-Briolance	0.967072	44.600457	164	weak		-5500	-4500	Early Neolithic
Borie-del-Rey	c.IV (=3)	France	Aquitaine	Blanquefort-sur-Briolance	0.967072	44.600457	164	weak	1	-10500	-8500	Epipaleolihtic	Epilaborian
Borie-del-Rey	c.II-III (=5-7)	France	Aquitaine	Blanquefort-sur-Briolance	0.967072	44.600457	164	weak	1	-11000	-9200	Epipaleolihtic	Laborian
Borie-del-Rey	c.V (=2)	France	Aquitaine	Blanquefort-sur-Briolance	0.967072	44.600457	164	weak		-8500	-6500	Mesolithic 1	Sauveterrian
Borie-del-Rey	c.VI	France	Aquitaine	Blanquefort-sur-Briolance	0.967072	44.600457	164	weak		-5500	-4500	Mesolithic 2	Ex “Cuzoul-Gazel”
Bourrouilla		France	Aquitaine	Arancou	-1.054547	43.440322	50	weak		-5200	-4700	Early Neolithic
Bourrouilla		France	Aquitaine	Arancou	-1.054547	43.440322	50	moderate	2	-6600	-6200	Mesolithic 1	Sauveterrian
Bourrouilla		France	Aquitaine	Arancou	-1.054547	43.440322	50	weak		-6000	-5000	Mesolithic 2
Cabannes		France	Aquitaine	Brocas	-0.489444	44.027222	104	weak		-5200	-4500	Early Neolithic
Camping-du-Saut		France	Aquitaine	Penne-d'Agenais	0.833333	44.383333		weak		-10500	-9000	Epipaleolihtic	Laborian
Carsac		France	Aquitaine	Carsac-Aillac	1.25	44.833333		weak		-5000	-4500	Early Neolithic
Cassy		France	Aquitaine	Lanton	-1.033333	44.7		weak		-5000	-4500	Early Neolithic
Chemin Devant de Tuzan		France	Aquitaine	Hostens	-0.626389	44.485278	82	weak		-5200	-4700	Neolithic
Coulaures		France	Aquitaine	Coulaures	0.9774	45.3067	150	weak		-8500	-8000	Mesolithic 1	Sauveterrian
Gaillèbes 2	c.3	France	Aquitaine	Sabres	-0.811587	44.11203	59	weak		-5000	-4500	Early Neolithic
Gaillèbes 2		France	Aquitaine	Sabres	-0.811587	44.11203	59	weak		-8500	-8000	Mesolithic 1	Sauveterrian
Gaillèbes 2		France	Aquitaine	Sabres	-0.811587	44.11203	59	weak	1	-6000	-5000	Mesolithic 2
Granet 2	c.3	France	Aquitaine	Grézillac	-0.2179	44.8176		weak		-8500	-8000	Mesolithic 1	Sauveterrian
H112		France	Aquitaine	Hostens	-0.633333	44.5		weak		-5000	-4500	Early Neolithic
Houleau 2		France	Aquitaine	Sainte-Florence	-1.15	46.8		weak	1	-8550	-8340	Mesolithic 1	Sauveterrian
Ithelatseta	c.2	France	Aquitaine	Aussurucq	-0.9355	43.1497	680	weak		-8500	-8000	Mesolithic 1	Sauveterrian
Jacques		France	Aquitaine	Naujan-et-Postiac	-0.1736	44.7986		weak		-8500	-8000	Mesolithic 1	Sauveterrian
Jeannicoy 2		France	Aquitaine	Sabres	-0.751111	44.16	83	weak		-5200	-4700	Early Neolithic
la Cassote		France	Aquitaine	Andernos-les-Bains	-1.1	44.74288		weak		-5000	-4500	Early Neolithic
La Hubla		France	Aquitaine	Canenx-et-Réaut	-0.433333	44		weak		-5000	-4500	Early Neolithic
La Hubla		France	Aquitaine	Canenx-et-Réaut	-0.433333	44		weak		-6000	-5000	Mesolithic 2
la Hurne		France	Aquitaine	Gujan-Mestras	-1.066667	44.633333		weak		-5000	-4500	Early Neolithic
La Lède-du-Gurp	c.8a-8b-8c	France	Aquitaine	Grayan-et-L’Hôpital	-1.08	45.44	0	weak	9	-5080	-4460	Early Neolithic	Atlantic Early Neolithic
La Lède-du-Gurp	c.9-10	France	Aquitaine	Grayan-et-L’Hôpital	-1.08	45.44	0	weak	3	-6780	-6140	Mesolithic 1	Sauveterrian
La Lède-du-Gurp	c.11	France	Aquitaine	Grayan-et-L’Hôpital	-1.08	45.44	0	weak	5	-8540	-7400	Mesolithic 1	Sauveterrian
la Madeleine		France	Aquitaine	Tursac	1.033333	44.966667		weak	1	-10500	-9000	Epipaleolihtic	Laborian
la Rouquette		France	Aquitaine	Margueron	0.2253	44.7656		weak		-8500	-8000	Mesolithic 1	Sauveterrian
Laa	US 30 et 35	France	Aquitaine	Arudy	-0.4559	43.10148	457	weak		-8500	-8000	Mesolithic 1	Sauveterrian
Laa	US 20, 21 et 21/32	France	Aquitaine	Arudy	-0.4559	43.10148	457	weak	2	-6000	-5800	Mesolithic 2
Lacanau		France	Aquitaine	Lacanau	-1.075471	44.977938	16	weak		-5000	-4500	Early Neolithic
le Teich		France	Aquitaine	Teich (Le)	-1.022357	44.603393		weak		-5000	-4500	Early Neolithic
Locq-Bieilh		France	Aquitaine	Saugnacq-et-Muret	-0.800278	44.410556	49	weak		-8000	-4000	Mesolithic
Martinet	niv. 4	France	Aquitaine	Sauveterre-la-Lémance	1.021218	44.596253	150	weak		-8500	-8000	Mesolithic 1	Sauveterrian
Martinet	niv. 5-7	France	Aquitaine	Sauveterre-la-Lémance	1.021218	44.596253	150	weak		-6600	-5600	Mesolithic 2	Ex “Cuzoul-Gazel”
Morin	ens. A	France	Aquitaine	Pessac-sur-Dordogne	0.083333	44.816667		weak		-13000	-9000	Epipaleolihtic	Azilian / Laborian
Mouligna		France	Aquitaine	Biarritz	-1.566667	43.483333		weak		-7600	-5600	Mesolithic 1	Asturian
Pageyral		France	Aquitaine	Eyzies-de-Tayac-Sireuil (Les)	1.0049	44.9501	80	weak		-5000	-4500	Early Neolithic
Peyrat		France	Aquitaine	Saint-Rabier	1.1506	45.1696		weak		-5200	-4700	Early Neolithic	Epicardial
Peyrat		France	Aquitaine	Saint-Rabier	1.1506	45.1696		weak		-12000	-10000	Epipaleolihtic	Azilian
Peyrat		France	Aquitaine	Saint-Rabier	1.1506	45.1696		weak		-8500	-8000	Mesolithic 1	Sauveterrian
Picardie		France	Aquitaine	Saint-Laurent-des-Hommes	0.25	45.033333		weak		-5000	-2000	Neolithic
Pinelles		France	Aquitaine	Prigonrieux	0.442731	44.862017	30	good	1	-11500	-11100	Epipaleolihtic	Azilian
Poeymaü	CPE	France	Aquitaine	Arudy	-0.4479	43.0958	500	moderate	1	-11950	-10700	Epipaleolihtic	Azilian
Poeymaü	BS	France	Aquitaine	Arudy	-0.4479	43.0958	500	moderate	1	-11150	-9800	Epipaleolihtic	Azilian
Poeymaü	FSH	France	Aquitaine	Arudy	-0.4479	43.0958	500	moderate	3	-8200	-7300	Mesolithic 1	Sauveterrian
Poeymaü	CI	France	Aquitaine	Arudy	-0.4479	43.0958	500	moderate	2	-8300	-7700	Mesolithic 1	Sauveterrian
Poeymaü	FIH	France	Aquitaine	Arudy	-0.4479	43.0958	500	moderate	6	-8500	-8000	Mesolithic 1	Sauveterrian
Poeymaü	bah/cah/cbh	France	Aquitaine	Arudy	-0.4479	43.0958	500	moderate	2	-7300	-6500	Mesolithic 1	Sauveterrian
Poeymaü	alsh	France	Aquitaine	Arudy	-0.4479	43.0958	500	moderate	2	-6400	-5900	Mesolithic 2
Pont d’Ambon	c.3-3A	France	Aquitaine	Bourdeilles	0.6	45.316667		weak	1	-10700	-9500	Epipaleolihtic	Azilian
Pont d’Ambon	c.4sup-3B	France	Aquitaine	Bourdeilles	0.6	45.316667		weak				Epipaleolihtic	Azilian
Pont d’Ambon	c.2	France	Aquitaine	Bourdeilles	0.6	45.316667		moderate	2	-10800	-10500	Epipaleolihtic	Laborian
Port-de-Penne	n.1-1/2	France	Aquitaine	Penne-d'Agenais	0.833333	44.383333		moderate	1	-10000	-9500	Epipaleolihtic	Laborian
Port-de-Penne	n.2	France	Aquitaine	Penne-d'Agenais	0.833333	44.383333		moderate	2	-10500	-10100	Epipaleolihtic	Laborian
Prairie du Lieu-Dieu		France	Aquitaine	Boulazac	0.7695	45.1771	100	weak	1	-5000	-4800	Early Neolithic	Atlantic Early Neolithic
Pré Claquin		France	Aquitaine	Saint-Germain-du-Puch	-0.3223	44.8561	50	weak		-8500	-8000	Mesolithic 1	Sauveterrian
Pré Claquin		France	Aquitaine	Saint-Germain-du-Puch	-0.3223	44.8561	50	weak		-6500	-5500	Mesolithic 2
Roc		France	Aquitaine	Saint-Sulpice-de-Guilleragues	0.0509	44.6369		weak		-10500	-10000	Epipaleolihtic	Laborian
Roc Allan	T2	France	Aquitaine	Sauveterre-la-Lémance	1.0126	44.5919	141	moderate	1	-7500	-7000	Mesolithic 1	Sauveterrian
Roc Allan		France	Aquitaine	Sauveterre-la-Lémance	1.0126	44.5919	141	weak		-8500	-8000	Mesolithic 1	Sauveterrian
Roc Allan		France	Aquitaine	Sauveterre-la-Lémance	1.0126	44.5919	141	weak		-6600	-5600	Mesolithic 2	Ex “Cuzoul-Gazel”
Roc d’Abeilles	ens. A	France	Aquitaine	Calviac-en-Périgord	1.330779	44.852481		weak		-13000	-9000	Epipaleolihtic	Azilian / Laborian
Roc du Barbeau	c. inf	France	Aquitaine	Tursac	1.043826	44.999783		weak		-8500	-8000	Mesolithic 1	Sauveterrian
Roc du Barbeau	c. sup.	France	Aquitaine	Tursac	1.043826	44.999783		weak		-6500	-5500	Mesolithic 2
Rocher de Valeuil	AH10-12	France	Aquitaine	Valeuil	0.5957	45.3345	100	weak		-12000	-11000	Epipaleolihtic
Rocher de Valeuil	AH8-9	France	Aquitaine	Valeuil	0.5957	45.3345	100	weak		-11000	-10000	Epipaleolihtic
Rocher de Valeuil	AH7-5	France	Aquitaine	Valeuil	0.5957	45.3345	100	weak		-8500	-8000	Mesolithic 1	Sauveterrian
Rocher de Valeuil	AH4-1	France	Aquitaine	Valeuil	0.5957	45.3345	100	weak		-8400	-8000	Mesolithic 1	Sauveterrian
Rochereil	ens. III (ou A)	France	Aquitaine	Grand-Brassac	0.480851	45.296322		weak		-13000	-9000	Epipaleolihtic	Azilian / Laborian
Rotgé		France	Aquitaine	Sabres	-0.786667	44.15	75	weak		-5200	-4700	Early Neolithic
Rouffignac	c.2	France	Aquitaine	Rouffignac-Saint-Cernin-de-Reilhac	0.985638	45.010625	263	weak	1	-5200	-4700	Early Neolithic
Rouffignac	c.4b-5	France	Aquitaine	Rouffignac-Saint-Cernin-de-Reilhac	0.985638	45.010625	263	moderate	4	-8300	-7560	Mesolithic 1	Sauveterrian
Rouffignac	c.4a	France	Aquitaine	Rouffignac-Saint-Cernin-de-Reilhac	0.985638	45.010625	263	moderate	1	-7600	-6950	Mesolithic 1	Sauveterrian
Rouffignac	c.3	France	Aquitaine	Rouffignac-Saint-Cernin-de-Reilhac	0.985638	45.010625	263	moderate	1	-6800	-6300	Mesolithic 2	Ex “Cuzoul-Gazel”
station des Sables		France	Aquitaine	Saint-Laurent-Médoc	-0.8448	45.1159	15	weak		-8500	-8000	Mesolithic 1	Sauveterrian
Taussat		France	Aquitaine	Lanton	-1.033333	44.7		weak		-5000	-4500	Early Neolithic
Unikoté	II	France	Aquitaine	Iholdy	-1.2096787	43.2877404	300	moderate	3	-7000	-6600	Mesolithic 1	Sauveterrian
Arlempdes	taille 10	France	Auvergne	Arlempdes	3.9169	44.8669	850	weak		-5500	-4500	Early Neolithic
Arlempdes	tailles 13 à 15	France	Auvergne	Arlempdes	3.9169	44.8669	850	weak		-8500	-8000	Mesolithic 1	Sauveterrian
Arlempdes	tailles 11 et 12	France	Auvergne	Arlempdes	3.9169	44.8669	850	weak		-6200	-5000	Mesolithic 2
Baraquettes	Bara1 c3	France	Auvergne	Velzic	2.55	45	785	weak	5	-8000	-5800	Mesolithic
Baraquettes	Bara2	France	Auvergne	Velzic	2.55	45	785	weak	1	-7500	-7200	Mesolithic 1	Sauveterrian
Baraquettes	Bara3 c4	France	Auvergne	Velzic	2.55	45	785	weak		-8500	-8000	Mesolithic 1	Sauveterrian
Baraquettes	Bara4 c.5a 5c 5ind	France	Auvergne	Velzic	2.55	45	785	weak	7	-8250	-7900	Mesolithic 1	Sauveterrian
Baraquettes	Bara4 c.6-8	France	Auvergne	Velzic	2.55	45	785	moderate	2	-9900	-9360	Mesolithic 1
Baume Loire III		France	Auvergne	Solignac-sur-Loire	3.8839	44.9684	600	weak	1	-8500	-8000	Mesolithic 1	Sauveterrian
Brézet		France	Auvergne	Clermont-Ferrand	3.0834	45.7834	344	weak		-5200	-4700	Early Neolithic	Epicardial
Brûlades		France	Auvergne	Estables (Les)	4.1669	44.9001	1200	weak		-5200	-4700	Early Neolithic	Epicardial
Buron des Blats	site n° 426	France	Auvergne	Malbo	2.75688	44.973202	1116	weak		-6000	-5000	Mesolithic 2
Champ Chalatras	locus 1	France	Auvergne	Martres-d'Artière (Les)	3.264	45.83		moderate	2	-10000	-9200	Epipaleolihtic	Laborian
Champ Chalatras	locus 2	France	Auvergne	Martres-d'Artière (Les)	3.264	45.83		moderate	1	-10000	-9200	Epipaleolihtic	Laborian
Champ Lamet		France	Auvergne	Pont-du-Château	3.219626	45.784946		weak		-5200	-4700	Early Neolithic	Epicardial
Cheix		France	Auvergne	Saint-Diéry	3.024215	45.549252	760	weak		-10500	-9000	Epipaleolihtic	Laborian
Cheix		France	Auvergne	Saint-Diéry	3.024215	45.549252	760	moderate	1	-5700	-5600	Mesolithic 2
Creux-Rouge		France	Auvergne	Clermont-Ferrand	3.07366329	45.79623009	449	weak	1	-5200	-4700	Early Neolithic
Cuze	ens. 8-9	France	Auvergne	Sainte-Anastasie	2.937167	45.172235	880	weak	4	-10500	-9000	Epipaleolihtic	Laborian
Cuze	ens 4 c.D	France	Auvergne	Sainte-Anastasie	2.937167	45.172235	880	weak	1	-9500	-8500	Epipaleolihtic	Laborian
Cuze	ens. 7	France	Auvergne	Sainte-Anastasie	2.937167	45.172235	880	weak	2	-10000	-9000	Epipaleolihtic
Cuze	ens.4 c.A	France	Auvergne	Sainte-Anastasie	2.937167	45.172235	880	weak		-6200	-5000	Mesolithic 2
La Rode		France	Auvergne	Malbo	2.75688	44.973202	1116	weak		-6000	-5000	Mesolithic 2
Longetraye	c.1b (niv.III)	France	Auvergne	Freycenet-la-Cuche	4.08247274	44.87297885	1235	weak		-5500	-4500	Early Neolithic
Longetraye	c.3	France	Auvergne	Freycenet-la-Cuche	4.08247274	44.87297885	1235	weak	3	-10000	-8500	Epipaleolihtic
Longetraye	c.2 (niv.II)	France	Auvergne	Freycenet-la-Cuche	4.08247274	44.87297885	1235	weak	3	-8000	-6500	Mesolithic 1	Sauveterrian
Madeleine		France	Auvergne	Pont-du-Château	3.25	45.8	310	moderate	1	-5600	-5400	Mesolithic 2
Montagne de Peyre		France	Auvergne	Lacapelle-Barrès	2.72337584	44.93413456	1100	weak		-6000	-5000	Mesolithic 2
Montagne du Clos	site n° 582	France	Auvergne	Saint-Clément	2.661836	44.9575431	1039	moderate		-6000	-5000	Mesolithic 2
Pâtureaux	US 3b	France	Auvergne	Clermont-Ferrand	3.0834	45.7834	344	weak	2	-7100	-6500	Mesolithic 1	Sauveterrian
Pontcharaud 2	c.3	France	Auvergne	Clermont-Ferrand	3.142264	45.780745	315	weak	1	-5200	-4700	Early Neolithic	Epicardial
Rivaux	locus 1 ens. 7	France	Auvergne	Espaly-Saint-Marcel	3.86166048	45.04556603	635	weak	2	-5400	-4900	Early Neolithic
Rivaux	locus 1 ens. 8	France	Auvergne	Espaly-Saint-Marcel	3.86166048	45.04556603	635	weak		-6200	-5000	Mesolithic 2
Rond du Barry	c.A	France	Auvergne	Polignac	3.8669	45.0669	800	weak		-5200	-4700	Early Neolithic	Epicardial
Rond du Barry	c.C	France	Auvergne	Polignac	3.8669	45.0669	800	weak	1	-6800	-6600	Mesolithic 1	Sauveterrian
Rond du Barry	c.C	France	Auvergne	Polignac	3.8669	45.0669	800	weak		-6500	-5200	Mesolithic 2
Rouge du Brunelet		France	Auvergne	Saint-Germain-Laprade	3.9669	45.0334	748	weak		-5200	-4700	Early Neolithic	Epicardial
Suc d’Arlempdes		France	Auvergne	Arlempdes	3.9169	44.8669	830	weak	1	-5200	-4700	Early Neolithic
Ouches		France	Centre	Sours	1.6	48.416667		weak		-5000	-4500	Early Neolithic
Ouches		France	Centre	Sours	1.6	48.416667		moderate		-6500	-6300	Mesolithic 2
Parc du Château		France	Centre	Auneau	1.791738	48.455227	132	good	6	-8500	-6500	Mesolithic 1
Parc du Château		France	Centre	Auneau	1.791738	48.455227	132	good	3	-5900	-5500	Mesolithic 2
Sébouville 1		France	Centre	Guigneville	2.14226	48.196427	118	weak		-5800	-5000	Mesolithic 2
A Guaita	sup. c.2b - inf. c.3	France	Corse	Morsiglia	9.367	42.942	107	weak		-5200	-4700	Early Neolithic	Epicardial
A Petra	c.IIc-d	France	Corse	L’Île-Rousse	8.9358	42.6441	20	moderate	2	-5600	-5100	Early Neolithic	Tyrrhenian Cardial
A Petra	c.IIa-b	France	Corse	L’Île-Rousse	8.9358	42.6441	20	moderate	2	-5500	-5000	Early Neolithic	Tyrrhenian Cardial
A Petra	c.8-9	France	Corse	L’Île-Rousse	8.9358	42.6441	20	moderate	2	-7500	-6500	Mesolithic 1	Insular Mesolithic
A Revellata 1	c.III	France	Corse	Calvi	8.75	42.5667	1	good	1	-5400	-5100	Early Neolithic	Linear Ceramic
A Teppa di U Lupinu	US 4-24	France	Corse	Santo-Pietro-di-Tenda	9.257	42.606	350	weak	2	-8700	-7820	Mesolithic 1	Insular Mesolithic
Albertini		France	Corse	Albertacce	8.9834	42.3167	835	weak		-6000	-5400	Early Neolithic	Ceramica Impressa
Albertini		France	Corse	Albertacce	8.9834	42.3167	835	weak		-5700	-5200	Early Neolithic	Tyrrhenian Cardial
Araguina-Sennola	c.XVII	France	Corse	Bonifacio	9.165806	41.392912	29	good	2	-5600	-5300	Early Neolithic	Tyrrhenian Cardial
Araguina-Sennola	c.XVIIIa-b	France	Corse	Bonifacio	9.165806	41.392912	29	weak	1	-8170	-7145	Mesolithic 1	Insular Mesolithic
Araguina-Sennola	c.XVIIIb	France	Corse	Bonifacio	9.165806	41.392912	29	weak		-7900	-7400	Mesolithic 1	Insular Mesolithic
Basi		France	Corse	Serra-di-Ferro	8.8467404	41.7473128	80	weak		-6000	-5400	Early Neolithic	Ceramica Impressa
Basi	chantier 1, c.6	France	Corse	Serra-di-Ferro	8.8467404	41.7473128	80	weak		-5500	-4500	Early Neolithic	Early/Middle Neolithic
Basi	chantier 1, c.7	France	Corse	Serra-di-Ferro	8.8467404	41.7473128	80	weak	1	-5800	-5500	Early Neolithic	Tyrrhenian Cardial
Bufua III	c.IV	France	Corse	Figari	9.0842	41.4942	204	weak		-5700	-5200	Early Neolithic	Tyrrhenian Cardial
Campu Stefanu	US 108a	France	Corse	Sollacaro	8.8612	41.739	71	weak	1	-5800	-5600	Early Neolithic	Ceramica Impressa
Campu Stefanu		France	Corse	Sollacaro	8.8612	41.739	71	weak		-5700	-5500	Early Neolithic	Tyrrhenian Cardial
Campu Stefanu	US 114-119	France	Corse	Sollacaro	8.8612	41.739	71	good	3	-8270	-8000	Mesolithic 1	Insular Mesolithic
Capu Braggaghju		France	Corse	Lumio	8.8421	42.5742	460	weak		-5700	-5200	Early Neolithic	Tyrrhenian Cardial
Capula		France	Corse	Levie	9.12	41.7	697	weak		-5000	-2000	Neolithic
Carcu		France	Corse	Cateri	8.892446	42.571743	430	weak		-5700	-5200	Early Neolithic	Tyrrhenian Cardial
Casabianda	I	France	Corse	Aléria	9.508624	42.093036	26	moderate	1	-5700	-5400	Early Neolithic	Tyrrhenian Cardial
Castelli	niv.G	France	Corse	Corte	9.033342	42.255492	2140	moderate	2	-5600	-5200	Early Neolithic	Tyrrhenian Cardial
Cauria XX / XXI		France	Corse	Sartène	8.979	41.618	377	weak		-5000	-2000	Neolithic
Cucuruzzu		France	Corse	Levie	9.126797	41.724611	800	weak		-5000	-2000	Neolithic
Curacchiaghju	c.6	France	Corse	Levie	9.1167	41.7	850	weak	1	-5800	-5500	Early Neolithic	Tyrrhenian Cardial
Curacchiaghju	c.7	France	Corse	Levie	9.1167	41.7	850	good	2	-7610	-7085	Mesolithic 1	Insular Mesolithic
Filitosa	c.8	France	Corse	Sollacaro	8.87209	41.74682	66	weak		-5700	-5500	Early Neolithic	Tyrrhenian Cardial
Foce		France	Corse	Lecci	9.301	41.686	150	weak		-5500	-5000	Early Neolithic
Goulet		France	Corse	Bonifacio	9.15	41.3834	0	weak		-5500	-5200	Early Neolithic	Tyrrhenian Cardial
Gritulu	US 46	France	Corse	Luri	9.425046	42.89037	150	weak	1	-5800	-5500	Early Neolithic	Tyrrhenian Cardial
Gritulu	US 47	France	Corse	Luri	9.425046	42.89037	150	moderate	1	-7300	-6800	Mesolithic 1	Insular Mesolithic
Grotta Scrita		France	Corse	Saint-Florent	9.3276	42.6744	50	weak		-5700	-5200	Early Neolithic	Tyrrhenian Cardial
Longone	I (c.4a3-4a2)	France	Corse	Bonifacio	9.167573	41.387758	6	weak	1	-5475	-5075	Early Neolithic	Tyrrhenian Cardial
Longone	c.5	France	Corse	Bonifacio	9.167573	41.387758	6	weak		-8500	-6500	Mesolithic 1	Insular Mesolithic
Lumaca		France	Corse	Centuri	9.351903	42.965993	471	weak		-5700	-5200	Early Neolithic	Tyrrhenian Cardial
Monte d’Ortu		France	Corse	Occhiatana	8.9907	42.6275	150	weak		-5700	-5200	Early Neolithic	Tyrrhenian Cardial
Monte Leone		France	Corse	Bonifacio	9.184647	41.387823	56	moderate		-5000	-3000	Early Neolithic	Early/Middle Neolithic
Monte Leone	c.4	France	Corse	Bonifacio	9.184647	41.387823	56	good	2	-7530	-7465	Mesolithic 1	Insular Mesolithic
Monte Leone	c.2a	France	Corse	Bonifacio	9.184647	41.387823	56	moderate	2	-7140	-6680	Mesolithic 1	Insular Mesolithic
Monte Leone	c.2b	France	Corse	Bonifacio	9.184647	41.387823	56	moderate	3	-7140	-7075	Mesolithic 1	Insular Mesolithic
Monte Leone	c.3	France	Corse	Bonifacio	9.184647	41.387823	56	moderate	3	-7420	-7230	Mesolithic 1	Insular Mesolithic
Monte Leone	c.5-12	France	Corse	Bonifacio	9.184647	41.387823	56	weak	1	-8000	-7500	Mesolithic 1	Insular Mesolithic
Montlaur		France	Corse	Bonifacio	9.15332	41.387192	20	weak		-5500	-5200	Early Neolithic	Tyrrhenian Cardial
Ortale		France	Corse	Biguglia	9.42649	42.593151	63	weak		-5700	-5200	Early Neolithic	Tyrrhenian Cardial
Porte Vecchie - Corsu		France	Corse		8.841464	42.574016	460	weak		-5700	-5200	Early Neolithic	Tyrrhenian Cardial
Punta di Caniscione		France	Corse	Monacia-d'Aullène	8.98399	41.47429	8	good	6	-8600	-8240	Mesolithic 1	Insular Mesolithic
Renaghju	phase 1	France	Corse	Sartène	8.92148	41.52652	110	good	4	-5600	-5200	Early Neolithic	Tyrrhenian Cardial
Sapar’Alta		France	Corse	Sollacaro	8.91	41.74	447	weak		-5000	-2000	Neolithic
Scritta		France	Corse	Poggio-d'Oletta	9.325554	42.671212	17	weak		-5700	-5200	Early Neolithic	Tyrrhenian Cardial
Scritta		France	Corse	Poggio-d'Oletta	9.325554	42.671212	17	weak		-8500	-6500	Mesolithic 1	Insular Mesolithic
Southwell		France	Corse	Vivario	9.1372027	42.1370179	830	weak		-5700	-5200	Early Neolithic	Tyrrhenian Cardial
Southwell		France	Corse	Vivario	9.1372027	42.1370179	830	weak		-5700	-5200	Early Neolithic	Tyrrhenian Cardial
Strappazzola		France	Corse	Zonza	9.166667	41.733333		weak		-5500	-5200	Early Neolithic	Tyrrhenian Cardial
Strette	2 c.XXB et 1 c.XIV	France	Corse	Barbaggio	9.33536	42.69349	20	weak	2	-5800	-5200	Early Neolithic	Tyrrhenian Cardial
Strette	2 c.XXIV-XXII	France	Corse	Barbaggio	9.33536	42.69349	20	moderate	1	-9180	-7610	Mesolithic 1	Insular Mesolithic
Terrina	I	France	Corse	Aléria	9.512141	42.102958	22	weak		-5700	-5500	Early Neolithic	Tyrrhenian Cardial
Torre d’Aquila	c.6	France	Corse	Pietracorbara	9.4667	42.8334	80	weak		-5700	-5200	Early Neolithic	Tyrrhenian Cardial
Torre d’Aquila	c.8-9	France	Corse	Pietracorbara	9.4667	42.8334	80	good	2	-7955	-7650	Mesolithic 1	Insular Mesolithic
Torre d’Aquila	c.7-8	France	Corse	Pietracorbara	9.4667	42.8334	80	moderate	2	-7200	-6500	Mesolithic 1	Insular Mesolithic
Tozza Bianca		France	Corse	Porto-Vecchio	9.28	41.59	53	weak		-5000	-2000	Neolithic
Tozze Bianca		France	Corse	Zonza	9.349	41.655	40	weak		-5500	-5200	Early Neolithic	Tyrrhenian Cardial
Travaletto		France	Corse	Ajaccio	8.75	41.92	90	weak		-5000	-2000	Neolithic
U Greccu		France	Corse	Sartène	8.979	41.618	377	weak		-5700	-5200	Early Neolithic	Tyrrhenian Cardial
Arcier		France	Franche-Comté	Vaire-Arcier	6.15	47.2834	245	weak		-5200	-4500	Early Neolithic
aux Champins		France	Franche-Comté	Choisey	5.44266758	47.05760449	195	weak		-5400	-5100	Early Neolithic	Hoguette
aux Champins		France	Franche-Comté	Choisey	5.44266758	47.05760449	195	weak	1	-8500	-8300	Mesolithic 1
Baume-les-Dames		France	Franche-Comté	Baume-les-Dames	6.3667	47.35	347	weak		-5000	-4500	Early Neolithic
Baume-les-Dames		France	Franche-Comté	Baume-les-Dames	6.3667	47.35	347	weak		-5200	-4800	Mesolithic 2	Jura Late Mesolithic
Bavans		France	Franche-Comté	Bavans	6.70873086	47.47318267	308	weak		-5400	-5100	Early Neolithic	Hoguette
Bavans	c.6-7	France	Franche-Comté	Bavans	6.70873086	47.47318267	308	weak	7	-7600	-6000	Mesolithic 1
Bavans	c.5	France	Franche-Comté	Bavans	6.70873086	47.47318267	308	weak	5	-6000	-4800	Mesolithic 2	Jura Late Mesolithic
Cabônes		France	Franche-Comté	Ranchot	5.7334	47.15	216	weak	9	-8000	-6000	Mesolithic
Chataillon	c.5-6	France	Franche-Comté	Bart	6.772281	47.483086	315	weak		-7000	-6000	Mesolithic 1	Beuronian
Dammartin-Marpain		France	Franche-Comté	Dammartin-Marpain	5.5673	47.2684		moderate		-8000	-7000	Mesolithic 1
Dammartin-Marpain		France	Franche-Comté	Dammartin-Marpain	5.5673	47.2684		weak		-6500	-5500	Mesolithic 2
Daupharde	niv.R4	France	Franche-Comté	Ruffey-sur-Seille	5.50962943	46.75055157	200	good	3	-8500	-8200	Mesolithic 1	Beuronian
Daupharde	niv.R3-R2	France	Franche-Comté	Ruffey-sur-Seille	5.50962943	46.75055157	200	weak	20	-8500	-8000	Mesolithic 1	Sauveterrian
Daupharde	niv.R1	France	Franche-Comté	Ruffey-sur-Seille	5.50962943	46.75055157	200	good	4	-5800	-5600	Mesolithic 2	Jura Late Mesolithic
Etrelles		France	Franche-Comté	Etrelles-et-la-Montbleuse	5.8667	47.4667	255	weak		-5000	-2000	Neolithic
Fonteneille		France	Franche-Comté	Aillevans	6.4169	47.5834	290	weak		-5600	-4800	Mesolithic 2	Jura Late Mesolithic
Fonteneille		France	Franche-Comté	Aillevans	6.4169	47.5834	290	weak		-5200	-4800	Mesolithic 2	Jura Late Mesolithic
Gigot I		France	Franche-Comté	Bretonvillers	6.615721	47.201294	457	weak		-5400	-5100	Early Neolithic	Hoguette
Gigot I	niv. D2	France	Franche-Comté	Bretonvillers	6.615721	47.201294	457	weak	2	-11000	-10000	Epipaleolihtic	Azilian
Gigot I	niv. C2 inf.	France	Franche-Comté	Bretonvillers	6.615721	47.201294	457	moderate	1	-5700	-5500	Mesolithic 2
Gigot I	niv. C2 sup.	France	Franche-Comté	Bretonvillers	6.615721	47.201294	457	moderate		-5300	-4900	Mesolithic 2
Gigot I	niv. C1	France	Franche-Comté	Bretonvillers	6.615721	47.201294	457	weak	2	-5000	-2000	Neolithic
L’Éthole		France	Franche-Comté	Arbois	5.7906	46.8983		weak		-5500	-5000	Mesolithic 2
la Grosse Roche	c.3	France	Franche-Comté	Giromagny	6.8334	47.75	489	weak	1	-8000	-7000	Mesolithic 1
Mézières		France	Franche-Comté	Mantoche	5.5334	47.4169	190	weak		-5200	-4800	Mesolithic 2
Montandon	c.VI	France	Franche-Comté	Saint-Hippolyte	6.813842	47.307477	545	weak	1	-7800	-7200	Mesolithic 1
Montandon	c.IV	France	Franche-Comté	Saint-Hippolyte	6.813842	47.307477	545	moderate	3	-5300	-4900	Mesolithic 2
Pestiférés		France	Franche-Comté	Moirans-en-Montagne	5.7334	46.4334	780	weak		-5200	-4500	Early Neolithic
Planche		France	Franche-Comté	Fédry	5.8834	47.6169	201	weak		-5200	-4500	Early Neolithic
Près Barras		France	Franche-Comté	Boulot	5.952057	47.34213	220	weak		-8500	-7500	Mesolithic 1	Beuronian
Près Barras		France	Franche-Comté	Boulot	5.952057	47.34213	220	weak		-5600	-4800	Mesolithic 2	Jura Late Mesolithic
Quitteur		France	Franche-Comté	Beaujeu-Saint-Vallier-Pierrejux-et-Quitteur	5.675	47.528		weak		-5400	-5100	Early Neolithic	Hoguette
Roche-aux-Pêcheurs	c.3b	France	Franche-Comté	Villers-le-Lac	6.6667	47.0667	750	weak	3	-5000	-4600	Early Neolithic
Roche-aux-Pêcheurs	c.4a-c/5a	France	Franche-Comté	Villers-le-Lac	6.6667	47.0667	750	moderate	3	-5600	-5400	Mesolithic 2
Rochedane		France	Franche-Comté	Villars-sous-Dampjoux	6.7667	47.35	355	weak	3	-13000	-11000	Epipaleolihtic
Rochedane		France	Franche-Comté	Villars-sous-Dampjoux	6.7667	47.35	355	weak	2	-8000	-6000	Mesolithic 1
Saint-Vît		France	Franche-Comté	Saint-Vit	5.8107	47.1821		weak		-6500	-5500	Mesolithic 2
Trémouley		France	Franche-Comté	Bonnay	6.0501	47.3334	304	weak		-5200	-4500	Early Neolithic
Tuilerie	niv. IX inf.	France	Franche-Comté	Gondenans-les-Montby	6.45874521	47.44640928	365	weak	2	-5200	-4500	Early Neolithic
abbé Pialat	c.5B-c.6	France	Languedoc-Roussillon	Saint-Bauzille-de-Putois	3.7334	43.9001	140	weak	1	-5400	-4600	Early Neolithic	Epicardial
abbé Pialat	c.8-10	France	Languedoc-Roussillon	Saint-Bauzille-de-Putois	3.7334	43.9001	140	moderate	5	-9000	-6500	Mesolithic 1	Sauveterrian
Abeurador	SC-SF c.2b	France	Languedoc-Roussillon	Félines-Minervois	2.577568	43.367758	560	weak	1	-5400	-5000	Early Neolithic	Epicardial
Abeurador	SC c.8 / SE c.7	France	Languedoc-Roussillon	Félines-Minervois	2.577568	43.367758	560	weak	2	-11100	-10100	Epipaleolihtic	Azilian
Abeurador	SC C9-F9	France	Languedoc-Roussillon	Félines-Minervois	2.577568	43.367758	560	weak		-12000	-11000	Epipaleolihtic	Azilian
Abeurador	SE c.3-c.6	France	Languedoc-Roussillon	Félines-Minervois	2.577568	43.367758	560	good	2	-9800	-8800	Epipaleolihtic	Laborian
Abeurador	SC c.7	France	Languedoc-Roussillon	Félines-Minervois	2.577568	43.367758	560	weak		-10000	-9000	Epipaleolihtic	Laborian
Abeurador	SC c.4-c.6	France	Languedoc-Roussillon	Félines-Minervois	2.577568	43.367758	560	moderate	1	-8200	-7600	Mesolithic 1	Sauveterrian
Abeurador	SC c.3-c.X / SF c.X	France	Languedoc-Roussillon	Félines-Minervois	2.577568	43.367758	560	weak	1	-8000	-7500	Mesolithic 1	Sauveterrian
Adoutx	c.2a-b	France	Languedoc-Roussillon	Caudiès-de-Fenouillèdes	2.3834	42.8167	550	weak		-5400	-4700	Early Neolithic	Epicardial
Adoutx	c.2c-d	France	Languedoc-Roussillon	Caudiès-de-Fenouillèdes	2.3834	42.8167	550	weak		-8200	-6500	Mesolithic 1	Muescas y Denticulados (MMD) or Sauveterrian
Aigle	c.5	France	Languedoc-Roussillon	Méjannes-le-Clap	4.371014	44.263592	203	moderate	7	-5200	-4900	Early Neolithic	Cardial
Aspre del Paradis	SI5	France	Languedoc-Roussillon	Corneilla-del-Vercol	2.95371	42.6266	15	moderate	2	-4960	-4790	Early Neolithic	Epicardial
Aussières		France	Languedoc-Roussillon	Narbonne	2.916032	43.157211	88	weak		-6600	-5600	Mesolithic 2	Ex “Cuzoul-Gazel”
Baume Latrone		France	Languedoc-Roussillon	Sainte-Anastasie	4.33449127	43.93018892	100	weak		-5400	-4700	Early Neolithic
Belvis		France	Languedoc-Roussillon	Belvis	2.083333	42.85		weak				Epipaleolihtic
Berges du Tech		France	Languedoc-Roussillon	Elne	2.9667	42.6	16	weak		-5500	-4500	Early Neolithic
Bize		France	Languedoc-Roussillon	Bize-Minervois	2.87759	43.33596	87	weak		-5800	-5600	Early Neolithic	Ceramica Impressa
Bize		France	Languedoc-Roussillon	Bize-Minervois	2.87759	43.33596	87	weak		-13000	-9000	Epipaleolihtic	Azilian
Bourbon	c.5a et b	France	Languedoc-Roussillon	Cabrières	4.48589	43.9078	150	moderate	2	-5290	-4800	Early Neolithic	Early Epicardial
Breth		France	Languedoc-Roussillon	Montclus	4.419	44.261	96	weak		-5400	-4700	Early Neolithic
Bringairet		France	Languedoc-Roussillon	Armissan	3.11369	43.182101	108	weak		-5400	-4700	Early Neolithic	Epicardial
Brugas		France	Languedoc-Roussillon	Vallabrix	4.483	44.0667	182	weak		-5400	-4700	Early Neolithic	Epicardial
Cabane de Doustaly		France	Languedoc-Roussillon	Saint-Geniès-de-Malgoirès	4.213	43.946	87	weak		-5400	-4700	Early Neolithic
cadereau d’Alès		France	Languedoc-Roussillon	Nîmes	4.35971	43.8071	27	moderate		-5400	-4700	Early Neolithic	Epicardial
cadereau d’Alès		France	Languedoc-Roussillon	Nîmes	4.35971	43.8071	27	moderate		-10000	-8000	Epipaleolihtic
Cadières		France	Languedoc-Roussillon	Agde	3.4667	43.3167	5	weak		-5600	-5200	Early Neolithic	Cardial
Camp-Rouch		France	Languedoc-Roussillon	Pégairolles-de-l'Escalette	3.34	43.82	720	weak		-9000	-5000	Mesolithic
Camprafaud	c.16-19 (niv. B)	France	Languedoc-Roussillon	Ferrières-Poussarou	2.903389	43.45797	441	moderate	15	-5400	-4700	Early Neolithic	Epicardial
Camprafaud	c.20 (niv.A)	France	Languedoc-Roussillon	Ferrières-Poussarou	2.903389	43.45797	441	moderate	3	-5300	-5060	Early Neolithic
Campuget		France	Languedoc-Roussillon	Manduel	4.473	43.81	60	weak		-5000	-2000	Neolithic
Capelle		France	Languedoc-Roussillon	Tharaux	4.311	44.241	144	weak		-5400	-4700	Early Neolithic
Cauna d’Arques	c.2b	France	Languedoc-Roussillon	Arques	2.387483	42.945811	400	moderate	1	-8200	-7600	Mesolithic 1	Muescas y Denticulados (MMD) or Sauveterrian
Chabert		France	Languedoc-Roussillon	Sainte-Eulalie	2.21	43.24	122	weak		-5000	-2000	Neolithic
Chance		France	Languedoc-Roussillon	Ria-Sirach	2.4	42.6167	363	moderate		-5400	-4700	Early Neolithic	Epicardial
Château-Vieux		France	Languedoc-Roussillon	Aiguèze	4.5667	44.3	47	weak	1	-5200	-5000	Early Neolithic	Epicardial
Clausido		France	Languedoc-Roussillon	Sumène	3.714	43.979	214	weak		-5200	-4800	Early Neolithic
Codoyères / Aquéria		France	Languedoc-Roussillon	Tavel	4.734855	44.007653	58	weak		-5800	-5500	Early Neolithic	Ceramica Impressa
Coma Francesa	c.4	France	Languedoc-Roussillon	Salses	2.90891	42.84485	80	weak	2	-5500	-4500	Early Neolithic	Epicardial
Condamine IV		France	Languedoc-Roussillon	Vauvert	4.283333	43.7		weak		-6000	-5400	Early Neolithic	Ceramica Impressa
Condamine VII		France	Languedoc-Roussillon	Vauvert	4.283333	43.7		moderate	1	-8300	-7800	Mesolithic 1	Montadian
Corrège		France	Languedoc-Roussillon	Leucate	3.02207	42.8531	0	moderate	11	-5370	-5020	Early Neolithic	Cardial
Crouzade		France	Languedoc-Roussillon	Gruissan	3.08995	43.13469	0	weak		-5400	-4700	Early Neolithic	Epicardial
Crouzade		France	Languedoc-Roussillon	Gruissan	3.08995	43.13469	0	weak		-13000	-9000	Epipaleolihtic	Azilian
Crouzade		France	Languedoc-Roussillon	Gruissan	3.08995	43.13469	0	weak		-8500	-8000	Mesolithic 1	Sauveterrian
Cruzy		France	Languedoc-Roussillon	Cruzy	2.94116	43.3557	81	weak		-5400	-4700	Early Neolithic	Epicardial
Dourgne	c.5	France	Languedoc-Roussillon	Fontanès-de-Sault	2.0879	42.7607	710	moderate	6	-5480	-5200	Early Neolithic	Epicardial
Dourgne	c.6	France	Languedoc-Roussillon	Fontanès-de-Sault	2.0879	42.7607	710	moderate	7	-5500	-5250	Early Neolithic
Dourgne	c.10	France	Languedoc-Roussillon	Fontanès-de-Sault	2.0879	42.7607	710	moderate	1	-8200	-7500	Mesolithic 1	Muescas y Denticulados (MMD) or Sauveterrian
Dourgne	c.7	France	Languedoc-Roussillon	Fontanès-de-Sault	2.0879	42.7607	710	moderate	4	-6000	-5800	Mesolithic 2	Ex “Cuzoul-Gazel”
Dourgne	c.8-9	France	Languedoc-Roussillon	Fontanès-de-Sault	2.0879	42.7607	710	moderate	2	-6400	-6100	Mesolithic 2	Ex “Cuzoul-Gazel”
Dunes		France	Languedoc-Roussillon	Frontignan	3.799982	43.441529	0	weak		-5600	-5200	Early Neolithic	Cardial
Esperit	c.2a	France	Languedoc-Roussillon	Salses-le-Château	2.9167	42.8334	4	moderate	2	-5210	-5000	Early Neolithic	Cardial
Esperit	c.2b	France	Languedoc-Roussillon	Salses-le-Château	2.9167	42.8334	4	moderate	2	-6300	-6000	Mesolithic 2	Ex “Cuzoul-Gazel”
Faissinière		France	Languedoc-Roussillon	Collias	4.4750637	43.95122128	60	weak		-5400	-4700	Early Neolithic	Epicardial
Fées		France	Languedoc-Roussillon	Leucate	3.035346	42.897475	3	weak		-5800	-5500	Early Neolithic	Ceramica Impressa
Feraud		France	Languedoc-Roussillon	Remoulins	4.5469	43.93912	82	weak		-5400	-4700	Early Neolithic
Figueirolle		France	Languedoc-Roussillon	Blandas	3.504	43.902	632	weak		-5400	-4700	Early Neolithic
Font-Juvénal	c.15-14	France	Languedoc-Roussillon	Conques-sur-Orbiel	2.34236688	43.29708993	170	good	7	-5370	-5050	Early Neolithic	Epicardial
Font-Juvénal	c.13-12	France	Languedoc-Roussillon	Conques-sur-Orbiel	2.34236688	43.29708993	170	good	8	-5040	-4900	Early Neolithic	Epicardial
Font-Juvénal	c.17-16	France	Languedoc-Roussillon	Conques-sur-Orbiel	2.34236688	43.29708993	170	moderate	1	-5450	-5100	Early Neolithic
Forum Kinepolis		France	Languedoc-Roussillon	Nîmes	4.36507	43.8148	29	moderate		-5400	-4700	Early Neolithic	Epicardial
Four de la Roque		France	Languedoc-Roussillon	Saint-Paul-de-Fenouillet	2.5	42.816667		weak				Epipaleolihtic
Frères		France	Languedoc-Roussillon	Sainte-Anastasie	4.33638915	43.93105599	138	weak		-5400	-4700	Early Neolithic
Fromagerie		France	Languedoc-Roussillon	Sainte-Anastasie	4.323	43.936	160	weak		-5000	-2000	Neolithic
Gaï		France	Languedoc-Roussillon	Sanilhac-Sagriès	4.425	43.953	50	weak		-5000	-2000	Neolithic
Gardonnet		France	Languedoc-Roussillon	Sabran	4.55	44.15	190	weak		-5400	-4700	Early Neolithic	Epicardial
Gazel	Gazel II	France	Languedoc-Roussillon	Sallèles-Cabardès	2.42115358	43.3253254	250	good	8	-5350	-5200	Early Neolithic	Early Epicardial
Gazel	Gazel III	France	Languedoc-Roussillon	Sallèles-Cabardès	2.42115358	43.3253254	250	good	5	-5200	-5050	Early Neolithic	Late Epicardial
Gazel	Gazel IV	France	Languedoc-Roussillon	Sallèles-Cabardès	2.42115358	43.3253254	250	good	6	-4840	-4680	Early Neolithic
Gazel	c.6	France	Languedoc-Roussillon	Sallèles-Cabardès	2.42115358	43.3253254	250	moderate	1	-11100	-10200	Epipaleolihtic	Azilian
Gazel	c.5	France	Languedoc-Roussillon	Sallèles-Cabardès	2.42115358	43.3253254	250	moderate	1	-10450	-9250	Epipaleolihtic	Laborian
Gazel	Porche F6-F9	France	Languedoc-Roussillon	Sallèles-Cabardès	2.42115358	43.3253254	250	moderate	6	-7800	-6550	Mesolithic 1	Sauveterrian
Gazel	Eb-c.3a-3b - SCN-C6 - P-F5	France	Languedoc-Roussillon	Sallèles-Cabardès	2.42115358	43.3253254	250	moderate	11	-6600	-6500	Mesolithic 2	Ex “Cuzoul-Gazel”
Gourtaure		France	Languedoc-Roussillon	Sainte-Anastasie	4.323	43.936	95	weak		-5400	-4700	Early Neolithic
Grange des Merveilles	II	France	Languedoc-Roussillon	Rochefort-du-Gard	4.73731477	43.97330741	105	good	1	-11300	-11000	Epipaleolihtic	Valorguian
Granier		France	Languedoc-Roussillon	Collias	4.478	43.953	150	weak		-5000	-2000	Neolithic
grotte Basse		France	Languedoc-Roussillon	Saint-Hippolyte-du-Fort	3.857	43.965	167	weak		-5400	-4700	Early Neolithic
grotte IV	c.3	France	Languedoc-Roussillon	Saint-Pierre-de-la-Fage	3.4167	43.7834	622	weak	1	-5400	-4700	Early Neolithic	Epicardial
Jarnègues	sect. VI B	France	Languedoc-Roussillon	Jonquières-et-Saint-Vincent	4.541293194	43.83963149	69	weak		-5600	-5200	Early Neolithic	Cardial
Jean-Cros	c.2	France	Languedoc-Roussillon	Labastide-en-Val	2.45125	43.0597	509	moderate	9	-5200	-4700	Early Neolithic	Cardial
Jonquier		France	Languedoc-Roussillon	Chusclan	4.682	44.148	37	weak		-5400	-4700	Early Neolithic
Joussaud		France	Languedoc-Roussillon	Saint-Maurice-de-Cazevieille	4.233	44.03	144	weak		-5400	-4700	Early Neolithic
l’Olivier		France	Languedoc-Roussillon	Alès	4.083	44.127	138	weak		-5400	-4700	Early Neolithic
la Bolière		France	Languedoc-Roussillon	Fraissinet-de-Fourques	3.5358	44.213	1100	weak		-5400	-4700	Early Neolithic	Epicardial
la Bolière		France	Languedoc-Roussillon	Fraissinet-de-Fourques	3.5358	44.213	1100	weak		-8500	-8000	Mesolithic 1	Sauveterrian
La Condamine		France	Languedoc-Roussillon	Saint-Aunès	3.966	43.636	48	weak		-5000	-2000	Neolithic
La Farigoule 2		France	Languedoc-Roussillon	Aubord	4.310621	43.751122	35	weak		-5800	-5600	Early Neolithic	Ceramica Impressa
La Garriga		France	Languedoc-Roussillon	Espira-de-l'Agly	2.823063	42.787127		weak		-6000	-5500	Mesolithic 2	Ex “Cuzoul-Gazel”
la Resclauze	c.12	France	Languedoc-Roussillon	Gabian	3.2667	43.5	93	weak	1	-5400	-5200	Early Neolithic	Cardial
la Resclauze	c.11	France	Languedoc-Roussillon	Gabian	3.2667	43.5	93	moderate	2	-4800	-4650	Early Neolithic	Early/Middle Neolithic
la Sauzette		France	Languedoc-Roussillon	Bellegarde	4.514	43.754	32	weak		-5400	-5000	Early Neolithic
La Siroque		France	Languedoc-Roussillon	Saint-Laurent-des-Arbres	4.7	44.05	137	weak		-5000	-2000	Neolithic
Lagarel		France	Languedoc-Roussillon	Saint-André-de-Sangonis	3.5	43.65	68	weak		-5400	-4700	Early Neolithic	Epicardial
Lampy		France	Languedoc-Roussillon	Saissac	2.17246	43.399578	649	weak		-5500	-4700	Early Neolithic
Launac		France	Languedoc-Roussillon	Fabrègues	3.753039	43.533599	45	weak		-5600	-5000	Early Neolithic	Cardial
Le Siure de la Maguine		France	Languedoc-Roussillon	Boulou (Le)	2.83	42.523	83	weak		-5000	-2000	Neolithic
Les Faysses		France	Languedoc-Roussillon	Crès (Le)	3.937	43.644	47	weak		-5000	-2000	Neolithic
Les Iragnons - Perrier		France	Languedoc-Roussillon	Codognan	4.219	43.731	21	weak		-5400	-4700	Early Neolithic
Les Pradelles		France	Languedoc-Roussillon	Boulou (Le)	2.83	42.523	123	weak		-5000	-2000	Neolithic
Lespilanière		France	Languedoc-Roussillon	Azille	2.664021	43.267845	57	weak		-6000	-5400	Early Neolithic	Ceramica Impressa
Lierre		France	Languedoc-Roussillon	Sainte-Anastasie	4.35409604	43.92417111	160	weak		-5400	-4700	Early Neolithic
Limonesque		France	Languedoc-Roussillon	Le Caylar	3.32683	43.8836	800	weak		-5400	-4700	Early Neolithic	Epicardial
Malecastel		France	Languedoc-Roussillon	Parignargues	4.21	43.87	160	weak		-5000	-2000	Neolithic
Mas de Perset 1		France	Languedoc-Roussillon	Manduel	4.50302878	43.8199138	54	weak		-5600	-5200	Early Neolithic	Cardial
Mas de Vignoles IV	Sep.2161	France	Languedoc-Roussillon	Nîmes	4.363	43.811	29	moderate	1	-5460	-5100	Early Neolithic	Epicardial
Mas de Vignoles VI-X		France	Languedoc-Roussillon	Nîmes	4.36270307	43.807419	27	moderate	7	-5210	-4950	Early Neolithic	Epicardial
Mas de Vignoles VI-X		France	Languedoc-Roussillon	Nîmes	4.36270307	43.807419	27	weak		-8500	-8000	Mesolithic 1	Sauveterrian
Mas des Abeilles VII		France	Languedoc-Roussillon	Nîmes	4.3705	43.8109	26	moderate		-5400	-4700	Early Neolithic	Epicardial
Mas Domenech		France	Languedoc-Roussillon	Trouillas	2.817	42.617	90	weak		-5600	-5200	Early Neolithic	Cardial
Mas Neuf		France	Languedoc-Roussillon	Nîmes	4.35799	43.8056	27	moderate	7	-5040	-4910	Early Neolithic	Epicardial
Mitjaville		France	Languedoc-Roussillon	Ria	2.4	42.6167	350	weak		-5400	-4700	Early Neolithic	Epicardial
Montclus	c.2	France	Languedoc-Roussillon	Montclus	4.43047	44.26473	96	moderate	3	-4300	-3800	Early Neolithic	Epicardial
Montclus	c.3-5	France	Languedoc-Roussillon	Montclus	4.43047	44.26473	96	moderate	14	-5600	-4850	Early Neolithic	Epicardial
Montclus	c.17-30	France	Languedoc-Roussillon	Montclus	4.43047	44.26473	96	good	14	-7100	-6500	Mesolithic 1	Sauveterrian
Montclus	c.16	France	Languedoc-Roussillon	Montclus	4.43047	44.26473	96	moderate	3	-6500	-6400	Mesolithic 1	Sauveterrian
Montclus	c.7-9	France	Languedoc-Roussillon	Montclus	4.43047	44.26473	96	good	4	-5950	-5460	Mesolithic 2	Castelnovian
Montclus	c.10	France	Languedoc-Roussillon	Montclus	4.43047	44.26473	96	good	1	-5950	-5750	Mesolithic 2	Castelnovian
Montclus	c.11-13	France	Languedoc-Roussillon	Montclus	4.43047	44.26473	96	good	3	-6150	-5850	Mesolithic 2	Castelnovian
Montclus	c.14	France	Languedoc-Roussillon	Montclus	4.43047	44.26473	96	good	3	-6250	-6050	Mesolithic 2	Castelnovian
Moulin de l’Hôpital II		France	Languedoc-Roussillon	Rodilhan	4.41968	43.8248	34	moderate		-5400	-4700	Early Neolithic	Epicardial
Moulin de l’Hôpital II		France	Languedoc-Roussillon	Rodilhan	4.41968	43.8248	34	weak		-8500	-6500	Mesolithic 1	Sauveterrian
Moulin Villard	sep1	France	Languedoc-Roussillon	Caissargues	4.383333	43.8		moderate	1	-4800	-4600	Early Neolithic	Epicardial
Mourre de Féli		France	Languedoc-Roussillon	Bagnols-sur-Cèze	4.62	44.162		weak		-5400	-4700	Early Neolithic
Œil de bœuf		France	Languedoc-Roussillon	Remoulins	4.555	43.934	40	weak		-5000	-2000	Neolithic
Oullins	c.6	France	Languedoc-Roussillon	Garn (Le)	4.45694345	44.34232607	210	moderate	21	-5450	-5200	Early Neolithic	Cardial
Oullins	c.5	France	Languedoc-Roussillon	Garn (Le)	4.45694345	44.34232607	210	moderate	2	-5200	-5000	Early Neolithic	Early Epicardial
Oullins	c.13	France	Languedoc-Roussillon	Garn (Le)	4.45694345	44.34232607	210	weak		-10000	-9000	Epipaleolihtic	Azilian
Oullins	c.7a	France	Languedoc-Roussillon	Garn (Le)	4.45694345	44.34232607	210	weak	1	-8500	-6500	Mesolithic 1	Sauveterrian
Pâques		France	Languedoc-Roussillon	Collias	4.47519	43.951098	41	weak		-5400	-4700	Early Neolithic	Epicardial
Pas Estret		France	Languedoc-Roussillon	Opoul-Périllos	2.8531	42.8491	170	weak		-10000	-8500	Epipaleolihtic
Pas Estret		France	Languedoc-Roussillon	Opoul-Périllos	2.8531	42.8491	170	weak		-6000	-5500	Mesolithic 2	Ex “Cuzoul-Gazel”
Péchanges		France	Languedoc-Roussillon	Palaja	2.3819	43.1892	200	weak		-8500	-8000	Mesolithic 1	Sauveterrian
Peiro Signado		France	Languedoc-Roussillon	Portiragnes	3.32891	43.3083	22	good	6	-5800	-5650	Early Neolithic	Ceramica Impressa
Piechegut Ouest 1		France	Languedoc-Roussillon	Bellegarde	4.516667	43.75		good	3	-5450	-5300	Early Neolithic	Cardial
Pirou		France	Languedoc-Roussillon	Valros	3.378859	43.417839		moderate		-5200	-4900	Early Neolithic	Epicardial
Pont de Roque-Haute		France	Languedoc-Roussillon	Portiragnes	3.36003	43.2927	2	good	8	-5830	-5720	Early Neolithic	Ceramica Impressa
Pouget		France	Languedoc-Roussillon	Lavérune	3.833333	43.583333		weak		-5800	-5600	Early Neolithic	Ceramica Impressa ?
Pouget		France	Languedoc-Roussillon	Lavérune	3.833333	43.583333		moderate		-6000	-5800	Mesolithic 2	Castelnovian
Ratos-Panados		France	Languedoc-Roussillon	Montredon	2.9334	43.1834	40	weak		-5400	-4700	Early Neolithic	Epicardial
Rec de Touzéry		France	Languedoc-Roussillon	Rieux-Minervois	2.59	43.28	114	weak		-5000	-2000	Neolithic
René-Carrié		France	Languedoc-Roussillon	Termes	2.56928	42.98622	450	weak		-8300	-8000	Epipaleolihtic	Epilaborian
Roc d’en Bertrand		France	Languedoc-Roussillon	Camps-sur-l'Agly	2.43925	42.8601	475	weak	1	-7300	-6700	Mesolithic 1	Muescas y Denticulados (MMD) or Sauveterrian
Roquette 2	c.Ia-Ib	France	Languedoc-Roussillon	Conqueyrac	3.909	43.947	122	weak		-5400	-4700	Early Neolithic
Roussillonne Sud		France	Languedoc-Roussillon	Nîmes	4.35795949	43.81785785	32	good	3	-5000	-4840	Early Neolithic	Late Epicardial
Rue Pierre Sémard		France	Languedoc-Roussillon	Nîmes	4.36894	43.8399	47	moderate	1	-4900	-4700	Early Neolithic	Epicardial
Ruisseau du Pesquier		France	Languedoc-Roussillon	Saint-Étienne-du-Valdonnez	3.566667	44.45		weak		-6000	-5000	Mesolithic 2
Ruisseau du Pesquier		France	Languedoc-Roussillon	Saint-Étienne-du-Valdonnez	3.566667	44.45		weak		-5000	-2000	Neolithic
Sables		France	Languedoc-Roussillon	Remoulins	4.544	43.943	110	weak		-5400	-4700	Early Neolithic
Sables		France	Languedoc-Roussillon	Saint-Paulet-de-Caisson	4.597	44.263	77	weak		-5400	-4700	Early Neolithic
Saint-Antoine		France	Languedoc-Roussillon	Caux-et-Sauzens	2.237724	43.245832	112	weak		-6000	-5000	Mesolithic 2
Saint-Bauléry		France	Languedoc-Roussillon	Cébazan	2.99602	43.409199	167	moderate	1	-6200	-6000	Mesolithic 2	Ex “Cuzoul-Gazel”
Saint-Etienne de Gourgas		France	Languedoc-Roussillon	Saint-Etienne-de-Gourgas	3.3834	43.7667	326	weak		-5500	-4500	Early Neolithic
Saint-Hippolythe-de-Montaigu		France	Languedoc-Roussillon	Saint-Hippolyte-de-Montaigu	4.492	44.032	140	weak		-5400	-4700	Early Neolithic
Saint-Joseph		France	Languedoc-Roussillon	Sainte-Anastasie	4.3356726	43.93012318	110	weak		-5400	-4700	Early Neolithic
Saint-Laurent-la-Vernède		France	Languedoc-Roussillon	Saint-Laurent-la-Vernède	4.458	44.104	213	weak		-5400	-4700	Early Neolithic
Saint-Loup		France	Languedoc-Roussillon	Tresques	4.587	44.106	126	weak		-5000	-2000	Neolithic
Saint-Maximim		France	Languedoc-Roussillon	Saint-Maximin	4.443	43.984	57	weak		-5400	-4700	Early Neolithic
Saint-Pierre-de-Vaquières		France	Languedoc-Roussillon	Parignargues	4.213	43.861	146	weak		-5000	-2000	Neolithic
Saint-Privat		France	Languedoc-Roussillon	Vers-Pont-du-Gard	4.4750637	43.95122128	40	weak		-5400	-4700	Early Neolithic	Epicardial
Saint-Vérédème		France	Languedoc-Roussillon	Sanilhac-Sagriès	4.43382893	43.93848805	130	weak		-5400	-4700	Early Neolithic
Salpêtrière		France	Languedoc-Roussillon	Remoulins	4.53834	43.9478	38	weak		-5400	-4700	Early Neolithic
Sartanette		France	Languedoc-Roussillon	Remoulins	4.5428	43.9428	75	weak		-5400	-4700	Early Neolithic
Sernhac		France	Languedoc-Roussillon	Sernhac	4.551	43.911	70	weak		-5400	-4700	Early Neolithic
Taï	GC2-PC2	France	Languedoc-Roussillon	Remoulins	4.54302	43.94283	54	good	6	-5220	-5060	Early Neolithic	Early Epicardial
Taï	GC1-PC1	France	Languedoc-Roussillon	Remoulins	4.54302	43.94283	54	good	17	-5250	-5000	Early Neolithic	Early Epicardial
Taï	GB2-PB2	France	Languedoc-Roussillon	Remoulins	4.54302	43.94283	54	moderate	4	-5300	-5050	Early Neolithic	Early Epicardial
Tavelet		France	Languedoc-Roussillon	Tavel	4.7	44.0167	120	weak		-5400	-4700	Early Neolithic	Epicardial
Tournié	niv. VIb	France	Languedoc-Roussillon	Pardailhan	2.85	43.45	545	weak	1	-5400	-5000	Early Neolithic	Epicardial
Trois Ours		France	Languedoc-Roussillon	Seynes	4.284	44.115	272	weak		-5400	-4700	Early Neolithic
Trou du Loup		France	Languedoc-Roussillon	Armissan	3.1	43.1834	108	weak		-5400	-4700	Early Neolithic	Epicardial
Valorgues		France	Languedoc-Roussillon	Saint-Quentin-la-Poterie	4.433	44.05	145	weak		-5400	-4700	Early Neolithic
Valorgues	c.8 ?	France	Languedoc-Roussillon	Saint-Quentin-la-Poterie	4.433	44.05	145	weak	1	-8500	-8000	Mesolithic 1	Montadian
Valorgues		France	Languedoc-Roussillon	Saint-Quentin-la-Poterie	4.433	44.05	145	weak		-6200	-5800	Mesolithic 2	Castelnovian
Vigne Debru		France	Languedoc-Roussillon	Le Pouget	3.5167	43.5834	71	weak		-5500	-4500	Early Neolithic
Vigne du Bioaux	Amt-2133	France	Languedoc-Roussillon	Valros	3.385726	43.418213		good	1	-5210	-4850	Early Neolithic	Cardial
Villespy		France	Languedoc-Roussillon	Villespy	2.083333	43.316667		weak		-7000	-5000	Mesolithic 2	Ex “Cuzoul-Gazel”
Bord		France	Limousin	Les Cars	1.0558	45.6698	410	weak		-5000	-2000	Neolithic
Borderies		France	Limousin	Les Cars	1.0729	45.6543	512	weak		-5000	-2000	Neolithic
Bouchie		France	Limousin	Aixe-sur-Vienne	1.1041	45.7864	270	weak		-5000	-2000	Neolithic
Bout de la Côte		France	Limousin	Lostanges	1.7843	45.0744	450	weak		-8500	-8000	Mesolithic 1	Sauveterrian
Bouyssonie		France	Limousin	Brive-la-Gaillarde	1.50456	45.1453	715	weak				Epipaleolihtic	Azilian
Catinaud		France	Limousin	Châlus	0.9673	45.6449	400	weak		-5000	-2000	Neolithic
Catys		France	Limousin	Meilhac	1.1774	45.7157	325	weak		-5000	-2000	Neolithic
Cessaguet		France	Limousin	Flavignac	1.0646	45.7333	330	weak		-5000	-2000	Neolithic
Cessat		France	Limousin	Flavignac	1.0616	45.7247	340	weak		-5000	-2000	Neolithic
Chansèves		France	Limousin	Monceaux-sur-Dordogne	1.8976	45.0804	465	weak		-8500	-8000	Mesolithic 1	Sauveterrian
Chanteloube		France	Limousin	Châlus	0.9582	45.6484	430	weak		-5000	-2000	Neolithic
Chareilles		France	Limousin	Châlus	0.9745	45.6369	385	weak		-5000	-2000	Neolithic
Chez Jugie	c.5-6	France	Limousin	Cosnac	1.587495	45.108304	356	moderate	3	-12000	-10000	Epipaleolihtic	Azilian
Chez Jugie	c.3b base	France	Limousin	Cosnac	1.587495	45.108304	356	weak	1	-8500	-8000	Mesolithic 1	Sauveterrian
Chez Jugie	c.3b	France	Limousin	Cosnac	1.587495	45.108304	356	weak	3	-8500	-7500	Mesolithic 1	Sauveterrian
Chez Jugie	c.3a	France	Limousin	Cosnac	1.587495	45.108304	356	weak	2	-6200	-5800	Mesolithic 2
Chez Pommarel		France	Limousin	Cosnac	1.587991	45.108831	354	weak		-6200	-5000	Mesolithic 2
Congeries		France	Limousin	Dournazac	0.9712	45.6157	350	weak		-5000	-2000	Neolithic
Couvents		France	Limousin	La Chapelle-Montbrandeix	0.8761	45.6451	400	weak		-5000	-2000	Neolithic
Dognon		France	Limousin	Les Cars	1.0901	45.6873	421	weak		-5000	-2000	Neolithic
Fargeas		France	Limousin	Châlus	0.9591	45.6398	395	weak		-5000	-2000	Neolithic
Forêt de la Thiverie		France	Limousin	Sereilhac	1.0141	45.7503	380	weak		-5000	-2000	Neolithic
forêt de Lastours, Zone 2		France	Limousin	Rilhac-Lastours	1.0965	45.6581	500	weak		-8500	-8000	Mesolithic 1	Sauveterrian
forêt de Lastours, Zone 3		France	Limousin	Rilhac-Lastours	1.0895	45.6572	550	weak		-8500	-8000	Mesolithic 1	Sauveterrian
forêt de Lastours, Zone 4		France	Limousin	Rilhac-Lastours	1.0857	45.6539	520	weak		-8500	-6500	Mesolithic 1	Sauveterrian
Franchie		France	Limousin	Bussière-Galant	1.0006	45.6197	380	weak		-5000	-2000	Neolithic
Garde		France	Limousin	Les Cars	1.0534	45.6635	405	weak		-5000	-2000	Neolithic
Grand Puyconnieux		France	Limousin	Dournazac	0.8867	45.6578	496	weak		-5000	-2000	Neolithic
Jalade		France	Limousin	Cussac	0.858269	45.7071	320	weak		-5000	-2000	Neolithic
Joubert		France	Limousin	Saint-Martin-le-Vieux	1.0974	45.7337	300	weak		-5000	-2000	Neolithic
la Brande de Maufais		France	Limousin	Monteil-au-Vicomte (Le)	1.9358	45.9291	500	weak		-8500	-8000	Mesolithic 1	Sauveterrian
la Croix de Nespoulié		France	Limousin	Palazinges	1.6881	45.1616	500	weak		-8500	-8000	Mesolithic 1	Sauveterrian
la Doue	c.4 (et 5 ?)	France	Limousin	Saint-Cernin-de-Larche	1.42396	45.0957	129	moderate	4	-8200	-7700	Mesolithic 1	Sauveterrian
la Doue		France	Limousin	Saint-Cernin-de-Larche	1.42396	45.0957	129	moderate	1	-8000	-6000	Mesolithic 1	Sauveterrian
la Doue		France	Limousin	Saint-Cernin-de-Larche	1.42396	45.0957	129	weak	1	-6200	-4000	Mesolithic 2
la Roche		France	Limousin	Allassac	1.4812	45.2818	350	weak		-8500	-8000	Mesolithic 1	Sauveterrian
la Roche aux Fées	c.B4	France	Limousin	Cieux	0.991407	45.9847	288	weak	5	-8500	-7500	Mesolithic 1	Sauveterrian
la Roche aux Fées	c.B3	France	Limousin	Cieux	0.991407	45.9847	288	weak	4	-6000	-5000	Mesolithic 2	Late Mesolithic/Early Neolithic
la Source		France	Limousin	Cosnac	1.5632	45.1177	300	weak	1	-8500	-8000	Mesolithic 1	Sauveterrian
Lastours, Zone 4		France	Limousin	Rilhac-Lastours	1.0857	45.6539	520	weak		-8500	-8000	Mesolithic 1	Sauveterrian
Lastours, Zone 4		France	Limousin	Rilhac-Lastours	1.0857	45.6539	520	weak		-6200	-5000	Mesolithic 2
Lavaud-Gelade E		France	Limousin	Royère-de-Vassivière	1.9534	45.8463	650	weak		-8500	-8000	Mesolithic 1	Sauveterrian
les Combes		France	Limousin	Colondannes	1.6093	46.2892	300	weak		-8500	-8000	Mesolithic 1	Sauveterrian
Leycuras		France	Limousin	Saint-Laurent-sur-Gorre	1.2315	45.7629	290	weak		-5000	-2000	Neolithic
Maisons		France	Limousin	Bussière-Galant	1.0197	45.6352	400	weak		-5000	-2000	Neolithic
Mazaubrun		France	Limousin	Châlus	0.9909	45.6447	421	weak		-5000	-2000	Neolithic
Morinas		France	Limousin	Oradour-sur-Vayres	0.8492	45.7163	280	weak		-5000	-2000	Neolithic
Peynes		France	Limousin	Les Cars	1.0611	45.6649	400	weak		-5000	-2000	Neolithic
Pierre Folle		France	Limousin	Bussière-Galant	1.0787	45.6244	480	weak		-5000	-2000	Neolithic
Pierre Levée		France	Limousin	La Roche-l'Abeille			411	weak		-5000	-2000	Neolithic
Pierre-Blanche		France	Limousin	Dournazac	0.8821	45.6463	430	weak		-5000	-2000	Neolithic
Pinsaud		France	Limousin	Bussière-Galant	1.0475	45.6119	470	weak		-5000	-2000	Neolithic
Puy Banneix		France	Limousin	Jourgnac	1.2128	45.7507	370	weak		-5000	-2000	Neolithic
Puy-de-Mont		France	Limousin	Aixe-sur-Vienne	1.1527	45.8202	300	weak		-5000	-2000	Neolithic
Puy-de-Pauliat		France	Limousin	Aubazines	1.6808	45.1825	500	weak		-8500	-8000	Mesolithic 1	Sauveterrian
Puybonnieux		France	Limousin	Pageas	1.0292	45.7086	390	weak		-5000	-2000	Neolithic
Rochers 1		France	Limousin	Allassac	1.4691	45.2503	150	weak		-8500	-8000	Mesolithic 1	Sauveterrian
station J		France	Limousin	Neuvic	2.278	45.4013	650	weak		-8500	-8000	Mesolithic 1	Sauveterrian
station T.1		France	Limousin	Neuvic	2.278	45.4013	650	weak		-8500	-8000	Mesolithic 1	Sauveterrian
Vialebesoin		France	Limousin	Dournazac	0.9008	45.6589	414	weak		-5000	-2000	Neolithic
Boisse		France	Midi-Pyrénées	Bournazel	1.916667	43.533333		weak		-5200	-4700	Early Neolithic
Al Poux		France	Midi-Pyrénées	Fontanes	1.507721	44.323265	215	weak		-5000	-4000	Early Neolithic
Al Poux		France	Midi-Pyrénées	Fontanes	1.507721	44.323265	215	weak		-10000	-8000	Epipaleolihtic
Al Poux		France	Midi-Pyrénées	Fontanes	1.507721	44.323265	215	weak		-8500	-6500	Mesolithic 1	Sauveterrian
Aurensan		France	Midi-Pyrénées	Bagnères-de-Bigorre	0.15	43.066667		weak		-12000	-9600	Epipaleolihtic	Azilian
Bastide		France	Midi-Pyrénées	Campagnac	3.07471	44.39972	776	weak		-5200	-4700	Early Neolithic
Bastide		France	Midi-Pyrénées	Campagnac	3.07471	44.39972	776	weak		-6600	-6000	Mesolithic 2	Late Mesolithic/Early Neolithic
Bellevieille		France	Midi-Pyrénées	Mostuejouls	3.1778	44.2423	825	weak		-9000	-5000	Mesolithic
Buholoup	c.2-3a-3b	France	Midi-Pyrénées	Montberaud	1.14074	43.14536	300	moderate	1	-5200	-4900	Early Neolithic
Buholoup	c.7-8	France	Midi-Pyrénées	Montberaud	1.14074	43.14536	300	weak		-9500	-8500	Epipaleolihtic	Epilaborian
Buholoup	c.6	France	Midi-Pyrénées	Montberaud	1.14074	43.14536	300	weak	3	-10100	-9400	Epipaleolihtic	Epilaborian
Buholoup	c.5	France	Midi-Pyrénées	Montberaud	1.14074	43.14536	300	moderate	1	-7200	-6700	Mesolithic 1	Sauveterrian
Buholoup	c.4	France	Midi-Pyrénées	Montberaud	1.14074	43.14536	300	weak	1	-6600	-6400	Mesolithic 1	Sauveterrian
Buholoup	c.3base	France	Midi-Pyrénées	Montberaud	1.14074	43.14536	300	weak	1	-6400	-5700	Mesolithic 2
Calcomier		France	Midi-Pyrénées	Rodez	2.54582	44.36753	590	weak		-3500	-2200	Neolithic
Camp de Jouanet		France	Midi-Pyrénées	Réalville	1.5	44.12	85	weak		-8500	-6500	Mesolithic 1	Sauveterrian
Cayres		France	Midi-Pyrénées	Laissac	2.8196	44.3816	700	weak		-8500	-8000	Mesolithic 1	Sauveterrian
Chez Barrère		France	Midi-Pyrénées	Sauvimont	0.97636	43.441548	240	weak		-5000	-4500	Early Neolithic
Chez Barrère		France	Midi-Pyrénées	Sauvimont	0.97636	43.441548	240	weak		-6600	-6000	Mesolithic 2
Clos de Poujol	c. Sn-Sn1	France	Midi-Pyrénées	Campagnac	3.0636	44.38473	868	weak	5	-5300	-5000	Early Neolithic
Clos de Poujol	c. C2	France	Midi-Pyrénées	Campagnac	3.0636	44.38473	868	moderate	8	-8500	-7700	Mesolithic 1	Sauveterrian
Clos de Poujol	c. G-G3	France	Midi-Pyrénées	Campagnac	3.0636	44.38473	868	moderate	5	-7550	-7300	Mesolithic 1	Sauveterrian
Combe Grèze		France	Midi-Pyrénées	Cresse (La)	3.180294	44.165047	800	weak	3	-5200	-4700	Early Neolithic
Combe Grèze		France	Midi-Pyrénées	Cresse (La)	3.180294	44.165047	800	weak		-8500	-8000	Mesolithic 1	Sauveterrian
Combe Grèze		France	Midi-Pyrénées	Cresse (La)	3.180294	44.165047	800	weak	3	-6600	-6000	Mesolithic 2
Croses		France	Midi-Pyrénées	Saint-Saturnin-de-Lenne	3.021589	44.390153	790	weak		-5200	-4700	Early Neolithic
Cuzoul de Gramat	HA1	France	Midi-Pyrénées	Gramat	1.69682	44.752521	330	weak		-5200	-4700	Early Neolithic	Epicardial
Cuzoul de Gramat		France	Midi-Pyrénées	Gramat	1.69682	44.752521	330	weak		-13000	-11000	Epipaleolihtic	Azilian
Cuzoul de Gramat		France	Midi-Pyrénées	Gramat	1.69682	44.752521	330	moderate	3	-6600	-6380	Mesolithic 1	Sauveterrian
Cuzoul de Gramat		France	Midi-Pyrénées	Gramat	1.69682	44.752521	330	weak		-8000	-7000	Mesolithic 1	Sauveterrian
Cuzoul de Gramat	HA2 - US 5100-5110-5200	France	Midi-Pyrénées	Gramat	1.69682	44.752521	330	good	13	-5900	-5050	Mesolithic 2	Ex “Cuzoul-Gazel”
En Guilles-Haut		France	Midi-Pyrénées	Magrin	1.934	43.6199	310	weak		-5200	-4700	Early Neolithic
Escabasses	c.6 - 5d ext.	France	Midi-Pyrénées	Thémines	1.798249	44.718704	345	moderate		-7500	-7000	Mesolithic 1	Sauveterrian
Escabasses	c.5a-b-c sect. ext.	France	Midi-Pyrénées	Thémines	1.798249	44.718704	345	moderate	1	-5300	-5200	Mesolithic 2	Ex “Cuzoul-Gazel”
Espélugues		France	Midi-Pyrénées	Lourdes	-0.05	43.1		weak		-13000	-9000	Epipaleolihtic	Azilian
Fieux	c.D1-D3	France	Midi-Pyrénées	Miers	1.6871	44.8768	250	moderate	8	-8700	-7050	Mesolithic 1	Sauveterrian
Fieux		France	Midi-Pyrénées	Miers	1.6871	44.8768	250	weak		-6000	-5000	Mesolithic 2	Ex “Cuzoul-Gazel”
Fontfaurès	c.6	France	Midi-Pyrénées	Lentillac-du-Causse	1.61451	44.53985	215	moderate	1	-9620	-8500	Mesolithic 1	Sauveterrian
Fontfaurès	c.5b-c-d	France	Midi-Pyrénées	Lentillac-du-Causse	1.61451	44.53985	215	moderate	1	-9000	-7550	Mesolithic 1	Sauveterrian
Fontfaurès	c.4b	France	Midi-Pyrénées	Lentillac-du-Causse	1.61451	44.53985	215	weak		-8500	-6500	Mesolithic 1	Sauveterrian
Fontfaurès	c.5a	France	Midi-Pyrénées	Lentillac-du-Causse	1.61451	44.53985	215	weak		-8500	-7000	Mesolithic 1	Sauveterrian
Four à Chaux de la Peyrinie		France	Midi-Pyrénées	Rodez	2.533891	44.369936	586	weak		-3500	-2200	Neolithic
Gouërris		France	Midi-Pyrénées	Lespugue	0.666667	43.233333		weak		-12000	-9600	Epipaleolihtic	Azilian
Gourdan		France	Midi-Pyrénées	Gourdan-Polignan	0.583333	43.066667		weak		-13000	-9000	Epipaleolihtic	Azilian
Guitard		France	Midi-Pyrénées	Saint-Clair	0.066667	46.883333		weak		-10500	-9000	Epipaleolihtic	Laborian
Harpons		France	Midi-Pyrénées	Lespugue	0.666667	43.233333		weak		-13000	-9000	Epipaleolihtic	Azilian
Juéris		France	Midi-Pyrénées	Martrin	2.643	43.9478	600	weak		-5200	-4700	Early Neolithic	Epicardial
Juéris		France	Midi-Pyrénées	Martrin	2.643	43.9478	600	weak		-6000	-5000	Mesolithic 2	Ex “Cuzoul-Gazel”
l’Ourtiguet		France	Midi-Pyrénées	Sainte-Eulalie-de-Cernon	3.117124	43.93373		weak		-5000	-4700	Early Neolithic	Epicardial
la Molière		France	Midi-Pyrénées	Graulhet	2.015806	43.766325	170	weak		-5500	-5000	Early Neolithic
la Peyrère		France	Midi-Pyrénées	Muret	0.883333	43.366667		weak		-5200	-4700	Early Neolithic
Laverhne	station II	France	Midi-Pyrénées	Lavernhe	3.008269	44.279988	1000	weak		-6600	-6000	Mesolithic 2
Laverhne	station V	France	Midi-Pyrénées	Lavernhe	3.008269	44.279988	1000	weak		-6600	-6000	Mesolithic 2
le Peyré		France	Midi-Pyrénées	Sabarat	1.4	43.1		weak		-5200	-4700	Early Neolithic
Les Plagnes		France	Midi-Pyrénées	Beaumont-sur-Lèze	1.3571	43.3807	201	weak		-5000	-2000	Neolithic
Lortet		France	Midi-Pyrénées	Lortet	0.383333	43.05		weak		-13000	-9000	Epipaleolihtic	Azilian
Louradou		France	Midi-Pyrénées	Lacaune	2.68397	43.7087	850	weak		-5500	-5000	Early Neolithic
Ludiès		France	Midi-Pyrénées	Ludiès	1.716667	43.116667		weak		-5200	-4700	Early Neolithic
Malaurie		France	Midi-Pyrénées	Rocamadour	1.56185	44.798662	130	weak		-12000	-10000	Epipaleolihtic	Laborian
Malaurie		France	Midi-Pyrénées	Rocamadour	1.56185	44.798662	130	weak		-5400	-5200	Mesolithic 2	Ex “Cuzoul-Gazel”
Manirac		France	Midi-Pyrénées	Lectoure	0.616667	43.933333		weak		-10500	-9000	Epipaleolihtic	Laborian
Mas d’Azil rive gauche	c.G	France	Midi-Pyrénées	Mas-d'Azil (Le)	1.354225	43.06825	350	weak		-5200	-4700	Early Neolithic
Mas d’Azil rive gauche	c.F	France	Midi-Pyrénées	Mas-d'Azil (Le)	1.354225	43.06825	350	weak		-12000	-10000	Epipaleolihtic	Azilian
Mas d’Azil rive gauche	c.G	France	Midi-Pyrénées	Mas-d'Azil (Le)	1.354225	43.06825	350	weak		-8500	-6500	Mesolithic 1	Sauveterrian
Massat		France	Midi-Pyrénées	Massat	1.35	42.883333		weak		-13000	-9000	Epipaleolihtic	Azilian
Montaudran Aérospace		France	Midi-Pyrénées	Toulouse	1.500228	43.5645	140	weak	1	-5470	-5320	Mesolithic 2 / Early Neolithic	M2/NA
Montfort		France	Midi-Pyrénées	Saint-Lizier	1.133333	43		weak		-13000	-9000	Epipaleolihtic	Azilian
Moulin de Troubat	c.6	France	Midi-Pyrénées	Troubat	0.5767	42.9697	541	moderate	1	-11000	-10500	Epipaleolihtic	Azilian
Moulin de Troubat	c.5	France	Midi-Pyrénées	Troubat	0.5767	42.9697	541	weak	2	-11000	-8100	Epipaleolihtic	Azilian / Laborian
Moulin de Troubat	c.4-3	France	Midi-Pyrénées	Troubat	0.5767	42.9697	541	moderate	2	-7900	-7580	Mesolithic 1	Sauveterrian
Mounoy		France	Midi-Pyrénées	Montaut	1.295	43.355	266	weak		-5000	-2000	Neolithic
Mur-de-Barrez		France	Midi-Pyrénées	Mur-de-Barrez	2.6476	44.8613	750	weak		-5000	-2000	Neolithic
Murat		France	Midi-Pyrénées	Rocamadour	1.633333	44.8		weak		-12000	-10000	Epipaleolihtic	Azilian
Murat		France	Midi-Pyrénées	Rocamadour	1.633333	44.8		weak		-8500	-8000	Mesolithic 1	Sauveterrian
Pagès		France	Midi-Pyrénées	Rocamadour	1.633333	44.8		weak				Epipaleolihtic	Azilian
Paque		France	Midi-Pyrénées	Saint-Cirq-Lapopie	1.666667	44.466667		weak		-13000	-9000	Epipaleolihtic	Azilian
Pech-Long		France	Midi-Pyrénées	Saint-Bressou	1.96306	44.706556	609	weak		-8500	-8000	Mesolithic 1	Sauveterrian
Perte du Cros		France	Midi-Pyrénées	Saillac	1.77789	44.31992	330	moderate	1	-6450	-6100	Mesolithic 2
Pesquier	points A5-A7	France	Midi-Pyrénées	Saint-Chély-d'Aubrac	3.008699	44.619774	1306	weak		-6600	-6000	Mesolithic 2
Peyraset		France	Midi-Pyrénées	Creysse	1.6	44.883333		weak		-10500	-9000	Epipaleolihtic	Laborian
Peyrazet		France	Midi-Pyrénées	Creysse	1.6	44.883333		weak		-13000	-9000	Epipaleolihtic	Azilian
Peyrazet	c.2	France	Midi-Pyrénées	Creysse	1.6	44.883333		weak		-9500	-8500	Epipaleolihtic	Epilaborian
Peyre Crassouze		France	Midi-Pyrénées	Cavalerie (La)	3.198	43.986	845	weak		-5200	-4700	Early Neolithic
Peyre Crassouze		France	Midi-Pyrénées	Cavalerie (La)	3.198	43.986	845	weak		-6600	-6000	Mesolithic 2
Pihot		France	Midi-Pyrénées	Montaut	1.2952	43.355	266	weak		-5000	-2000	Neolithic
Portugal		France	Midi-Pyrénées	Sempesserre	0.638289	44.034119	90	weak		-5500	-5000	Early Neolithic
Portugal		France	Midi-Pyrénées	Sempesserre	0.638289	44.034119	90	weak		-8500	-8000	Mesolithic 1	Sauveterrian
Poujade	c.8b-8a-7d-7A	France	Midi-Pyrénées	Millau	3.189281	44.122365	420	weak	6	-5200	-4500	Early Neolithic
Poujade	c.10-8d	France	Midi-Pyrénées	Millau	3.189281	44.122365	420	weak	3	-8000	-7600	Mesolithic 1	Sauveterrian
Puy De Montabès		France	Midi-Pyrénées	Florentin-la-Capelle	2.6304	44.6558	770	weak		-6200	-5200	Mesolithic 2
Rajal del Gorp		France	Midi-Pyrénées	Millau	3.1161	44.04115	785	weak		-5200	-4500	Early Neolithic
Rajal del Gorp		France	Midi-Pyrénées	Millau	3.1161	44.04115	785	weak		-6200	-5000	Mesolithic 2
Reycabrot	c.2	France	Midi-Pyrénées	Rullac-Saint-Cirq	2.4933	44.09909	490	weak		-5300	-4700	Early Neolithic ?
Reycabrot	c.3-4	France	Midi-Pyrénées	Rullac-Saint-Cirq	2.4933	44.09909	490	weak		-13000	-11000	Epipaleolihtic	Azilian
Rhodes II		France	Midi-Pyrénées	Arignac	1.6	42.866667		weak		-12000	-9600	Epipaleolihtic	Azilian
Roc Troué	c.5	France	Midi-Pyrénées	Sainte-Eulalie-de-Cernon	3.194396	43.955068	720	weak	1	-4900	-4500	Early Neolithic
Roc Troué	c.7	France	Midi-Pyrénées	Sainte-Eulalie-de-Cernon	3.194396	43.955068	720	weak		-12000	-10000	Epipaleolihtic	Laborian
Roc Troué	c.6	France	Midi-Pyrénées	Sainte-Eulalie-de-Cernon	3.194396	43.955068	720	weak	2	-8500	-6500	Mesolithic 1	Sauveterrian
Roque		France	Midi-Pyrénées	Montespan	0.866667	43.083333		weak		-12000	-9600	Epipaleolihtic	Azilian
Roquemissou		France	Midi-Pyrénées	Montrozier	2.72474	44.40495	569	weak	1	-5000	-4500	Early Neolithic	Early/Middle Neolithic
Roquemissou		France	Midi-Pyrénées	Montrozier	2.72474	44.40495	569	moderate	5	-4800	-4700	Early Neolithic	Epicardial
Roquemissou		France	Midi-Pyrénées	Montrozier	2.72474	44.40495	569	moderate	2	-11300	-11100	Epipaleolihtic	Azilian
Roquemissou		France	Midi-Pyrénées	Montrozier	2.72474	44.40495	569	weak	1	-10500	-9000	Epipaleolihtic	Laborian
Roquemissou		France	Midi-Pyrénées	Montrozier	2.72474	44.40495	569	moderate	11	-7600	-6500	Mesolithic 1	Sauveterrian
Roquemissou		France	Midi-Pyrénées	Montrozier	2.72474	44.40495	569	moderate	9	-6400	-5600	Mesolithic 2	Ex “Cuzoul-Gazel”
Roucadour	Porche D6-E1	France	Midi-Pyrénées	Thémines	1.815453	44.721049	342	weak		-5000	-4500	Early Neolithic	Epicardial
Roucadour	Porche E4	France	Midi-Pyrénées	Thémines	1.815453	44.721049	342	weak		-6000	-5000	Mesolithic 2
Sagnebaude		France	Midi-Pyrénées	Arfons	2.15617	43.416219	630	weak		-5200	-4500	Early Neolithic	Epicardial
Salzets	niv. C	France	Midi-Pyrénées	Mostuéjouls	3.184	44.2		moderate	1	-8400	-7400	Mesolithic 1	Sauveterrian
Salzets	nic. A-B	France	Midi-Pyrénées	Mostuéjouls	3.184	44.2		weak		-8500	-8000	Mesolithic 1	Sauveterrian
Sanglier	c.3b	France	Midi-Pyrénées	Reilhac	1.718974	44.700203	352	weak	1	-5300	-4800	Early Neolithic
Sanglier	c.7	France	Midi-Pyrénées	Reilhac	1.718974	44.700203	352	weak		-12000	-10000	Epipaleolihtic	Laborian
Sanglier	c.6-5b	France	Midi-Pyrénées	Reilhac	1.718974	44.700203	352	weak		-8500	-8000	Mesolithic 1	Sauveterrian
Sanglier	c.5a1	France	Midi-Pyrénées	Reilhac	1.718974	44.700203	352	moderate	1	-5300	-4900	Mesolithic 2
Sanglier	c.5a2	France	Midi-Pyrénées	Reilhac	1.718974	44.700203	352	moderate	1	-5900	-5700	Mesolithic 2
Sanglier	c.4	France	Midi-Pyrénées	Reilhac	1.718974	44.700203	352	weak		-5000	-3000	Neolithic
Servies 115		France	Midi-Pyrénées	Auribail	1.382555	43.351912	286	weak		-8500	-8000	Mesolithic 1	Sauveterrian
Servies 122		France	Midi-Pyrénées	Auribail	1.382555	43.351912	286	weak		-8500	-8000	Mesolithic 1	Sauveterrian
Spugo		France	Midi-Pyrénées	Ganties	0.849088	43.072859	390	weak		-5000	-4500	Early Neolithic	Epicardial
Supgo		France	Midi-Pyrénées	Ganties-les-Bains	0.849212	43.072865	389	weak		-5200	-4700	Early Neolithic	Epicardial
Terrasse	escargottière	France	Midi-Pyrénées	Villeneuve-Tolosane	1.350032	43.527935	170	moderate		-5000	-4200	Early Neolithic
Tesses	US 1004	France	Midi-Pyrénées	Roque-Sainte-Marguerite (La)	3.20264513	44.12837926	790	weak		-5200	-4700	Early Neolithic
Tourasse	c.A6	France	Midi-Pyrénées	Saint-Martory	0.94432	43.14745	297	weak		-5200	-4500	Early Neolithic
Tourasse	ens. D	France	Midi-Pyrénées	Saint-Martory	0.94432	43.14745	297	weak		-12000	-10000	Epipaleolihtic	Azilian
Tourasse	ens. C	France	Midi-Pyrénées	Saint-Martory	0.94432	43.14745	297	weak		-11000	-9000	Epipaleolihtic	Azilian
Tourasse	c.B6-B9	France	Midi-Pyrénées	Saint-Martory	0.94432	43.14745	297	weak		-8500	-8000	Mesolithic 1	Sauveterrian
Tourasse	c.B1-B5	France	Midi-Pyrénées	Saint-Martory	0.94432	43.14745	297	weak		-6000	-5000	Mesolithic 2	Ex “Cuzoul-Gazel”
Traoucade	c.8	France	Midi-Pyrénées	Sainte-Eulalie-de-Cernon	3.20764	43.95059	750	weak		-8500	-8000	Mesolithic 1	Sauveterrian
Trigues		France	Midi-Pyrénées	Vigan (Le)	1.465872	44.714654	360	weak		-8500	-8000	Mesolithic 1	Sauveterrian
Trigues	ens. III	France	Midi-Pyrénées	Vigan (Le)	1.465872	44.714654	360	weak		-6600	-5600	Mesolithic 2	Ex “Cuzoul-Gazel”
Trou Violet	c.D	France	Midi-Pyrénées	Montardit	1.1926	43.081	395	weak				Epipaleolihtic	Azilian
Trou Violet	c.D	France	Midi-Pyrénées	Montardit	1.1926	43.081	395	weak		-9000	-6500	Mesolithic 1	Sauveterrian
Truels 1		France	Midi-Pyrénées	Millau	3.1584	44.0998	550	weak		-5200	-4700	Early Neolithic
Usclades 1	c.2 et 3	France	Midi-Pyrénées	Nant	3.251408	43.9802072	710	weak	1	-5500	-4500	Early Neolithic	Epicardial
Usclades 1	c.5	France	Midi-Pyrénées	Nant	3.251408	43.9802072	710	weak	1	-10000	-9000	Epipaleolihtic	Laborian
Usclades 1	c.6	France	Midi-Pyrénées	Nant	3.251408	43.9802072	710	weak	1	-11000	-10000	Epipaleolihtic	Laborian
Usclades 1	c.4	France	Midi-Pyrénées	Nant	3.251408	43.9802072	710	weak	3	-7500	-7000	Mesolithic 1	Sauveterrian
Usclades 1	c.3	France	Midi-Pyrénées	Nant	3.251408	43.9802072	710	weak		-6000	-5000	Mesolithic 2
Usclades 2	c.3	France	Midi-Pyrénées	Nant	3.2518	43.9796	720	weak		-5000	-4500	Early Neolithic
Usclades 2	c.5	France	Midi-Pyrénées	Nant	3.2518	43.9796	720	weak		-11000	-9000	Epipaleolihtic	Azilian
Usclades 2	c.4	France	Midi-Pyrénées	Nant	3.2518	43.9796	720	weak		-8500	-6500	Mesolithic 1	Sauveterrian
Vache		France	Midi-Pyrénées	Alliat	1.583333	42.816667		weak		-13000	-9000	Epipaleolihtic	Azilian
Vayssière		France	Midi-Pyrénées	Campagnac	3.0829	44.4191		weak		-8500	-8000	Mesolithic 1	Sauveterrian
Villelongue		France	Midi-Pyrénées	Montréal	0.203056	43.950833		weak		-5200	-4700	Early Neolithic
Villeneuve-Tolosane / Cugnaux	escargotière	France	Midi-Pyrénées	Villeneuve-Tolosane	1.346189	43.527968	169	weak		-9000	-6500	Mesolithic 1	Sauveterrian
Gilardière	c.3a	France	Pays de la Loire	Pornic	-2.154716	47.113649	8	good	1	-5600	-5400	Mesolithic 2	Retzian
Guibrelou I		France	Pays de la Loire	Machecoul	-1.850821	46.998746	4	weak		-5000	-4500	Early Neolithic	Hoguette
Mésanger		France	Pays de la Loire	Mésanger	-1.233333	47.433333		weak		-5400	-5100	Early Neolithic	Hoguette
Pointe Saint-Gildas		France	Pays de la Loire	Préfailles	-2.24837	47.133445	7	moderate		-6500	-5800	Mesolithic 2	Gildasian
Rochefort		France	Pays de la Loire	Saint-Pierre-sur-Erve	-0.402891	47.993964	74	weak	2	-6200	-6000	Mesolithic 2
Saint-Gildas	1B	France	Pays de la Loire	Préfailles	-2.244909	47.131334	7	weak	2	-6400	-6000	Mesolithic 2	Gildasian
Saint-Gildas	1C	France	Pays de la Loire	Préfailles	-2.244909	47.131334	7	weak	1	-6000	-5500	Mesolithic 2	Gildasian
Bâtard		France	Poitou-Charentes	Brétignolles-sur-Mer	-1.857216	46.627818	10	weak		-5200	-4700	Early Neolithic	Atlantic Early Neolithic
Bel air		France	Poitou-Charentes	Villars-les-Bois	-0.4447	45.7881	80	weak		-8500	-8000	Mesolithic 1	Sauveterrian
Bel air		France	Poitou-Charentes	Villars-les-Bois	-0.4447	45.7881	80	weak		-6500	-5500	Mesolithic 2	Retzian
Cloux		France	Poitou-Charentes	Tonnay-Charente	-0.9005	45.9472		weak		-8500	-8000	Mesolithic 1	Sauveterrian
Essart		France	Poitou-Charentes	Poitiers	0.351435	46.611081	66	weak		-6200	-5000	Mesolithic 2
Gémozac		France	Poitou-Charentes	Gémozac	-0.666667	45.566667		weak		-5000	-4500	Early Neolithic
Germignac	sep	France	Poitou-Charentes	Germignac	-0.333333	45.566667		weak	1	-5200	-4700	Early Neolithic	Atlantic Early Neolithic
Gouillauds		France	Poitou-Charentes	Le Bois-Plage-en-Ré	-1.38	46.18		weak	1	-5000	-4700	Early Neolithic	Atlantic Early Neolithic
Grande Roche		France	Poitou-Charentes	Quinçay	0.2341	46.6053	100	weak		-8500	-8000	Mesolithic 1	Sauveterrian
Grande-Pièce		France	Poitou-Charentes	Vergne (La)	-0.563035	45.961637		good		-8400	-8200	Mesolithic 1
Grands-Champs		France	Poitou-Charentes	Xanton-Chassenon	-0.7	46.45		weak		-5000	-2000	Neolithic
Grange	c.5	France	Poitou-Charentes	Surgères	-0.775676	46.091862	14	weak	1	-5200	-5000	Early Neolithic
Grange	c.5	France	Poitou-Charentes	Surgères	-0.775676	46.091862	14	weak		-12000	-10000	Epipaleolihtic	Azilian
Grange	c.5	France	Poitou-Charentes	Surgères	-0.775676	46.091862	14	weak		-8000	-7000	Mesolithic 1	Sauveterrian
Grange	c.5	France	Poitou-Charentes	Surgères	-0.775676	46.091862	14	weak	1	-6400	-6106	Mesolithic 2
la Pierre Saint-Louis		France	Poitou-Charentes	Geay	-0.7669	45.8719		weak		-8500	-8000	Mesolithic 1	Sauveterrian
la Sablière		France	Poitou-Charentes	Brizambourg	-0.4825	45.8231	70	weak		-8500	-8000	Mesolithic 1	Sauveterrian
le Parc		France	Poitou-Charentes	Scorbé-Clairvaux	0.4122	46.8159	70	weak		-8500	-8000	Mesolithic 1	Sauveterrian
Le Peu		France	Poitou-Charentes	Vaux-sur-Vienne	0.5637	46.9128	60	weak		-8500	-8000	Mesolithic 1	Sauveterrian
Les Pièces de Monsieur Jarnac		France	Poitou-Charentes	Bourg-Charente	-0.257041	45.678975		moderate	1	-8700	-8400	Mesolithic 1
Maison Neuve		France	Poitou-Charentes	Lussant	-0.8258	45.9604	60	weak		-8500	-8000	Mesolithic 1	Sauveterrian
Ouchettes	US 30	France	Poitou-Charentes	Plassay	-0.7334	45.8167	44	moderate	7	-4700	-4350	Early Neolithic	Atlantic Early Neolithic
Ouchettes		France	Poitou-Charentes	Plassay	-0.7334	45.8167	44	weak	1	-6500	-6000	Mesolithic 2
Perrats		France	Poitou-Charentes	Agris	0.366195	45.797982	97	weak	3	-7300	-6900	Mesolithic 1
Piphrez		France	Poitou-Charentes	Grandjean	-0.6219	45.8778		weak		-12000	-10000	Epipaleolihtic	Azilian
Piphrez		France	Poitou-Charentes	Grandjean	-0.6219	45.8778		weak		-8500	-8000	Mesolithic 1	Sauveterrian
Piphrez		France	Poitou-Charentes	Grandjean	-0.6219	45.8778		weak		-6000	-5000	Mesolithic 2
Plage du Rocher		France	Poitou-Charentes	Longeville-sur-Mer	-1.48	46.42	0	weak		-5000	-4500	Early Neolithic	Atlantic Early Neolithic
Pointe du Grouin-du-Cou		France	Poitou-Charentes	La Tranche-sur-Mer	-1.43	46.33	-1	weak	3	-5000	-4700	Early Neolithic	Atlantic Early Neolithic
Pointe-du-Payré		France	Poitou-Charentes	Jard-sur-Mer	-1.58	46.42		weak		-6200	-5200	Mesolithic 2	Retzian
Rocs	ens. inf	France	Poitou-Charentes	Bellefonds	0.591954	46.639686	76	weak		-8500	-8000	Mesolithic 1	Sauveterrian
Rocs	ens. intermédiaire	France	Poitou-Charentes	Bellefonds	0.591954	46.639686	76	good		-6400	-6300	Mesolithic 2
Vouhé		France	Poitou-Charentes	Vouhé	-0.78	46.13		weak		-5000	-4500	Early Neolithic	Atlantic Early Neolithic
A-51		France	Provence-Alpes-Côte d'Azur	Monêtier-Allemont	5.94	44.38	755	weak		-5000	-2000	Neolithic
Adaouste	c.3D5-D6	France	Provence-Alpes-Côte d'Azur	Jouques	5.6334	43.6334	400	weak		-5600	-5200	Early Neolithic	Cardial
Adaouste		France	Provence-Alpes-Côte d'Azur	Jouques	5.6334	43.6334	400	weak		-5200	-4700	Early Neolithic	Epicardial
Agnels	SCB-BB	France	Provence-Alpes-Côte d'Azur	Apt	5.3873	43.8522	550	moderate	2	-7620	-7300	Mesolithic 1	Sauveterrian
Agnels	SGC-SGCL	France	Provence-Alpes-Côte d'Azur	Apt	5.3873	43.8522	550	moderate	1	-7100	-6640	Mesolithic 1	Sauveterrian
Agnels	BC	France	Provence-Alpes-Côte d'Azur	Apt	5.3873	43.8522	550	weak		-7300	-7000	Mesolithic 1	Sauveterrian
Ayaux		France	Provence-Alpes-Côte d'Azur	Pourrières	5.73	43.5	300	weak		-5600	-5200	Early Neolithic	Cardial
Balance	Ilot P	France	Provence-Alpes-Côte d'Azur	Avignon	4.8167	43.95	20	weak		-5600	-5200	Early Neolithic	Cardial
Baratin		France	Provence-Alpes-Côte d'Azur	Courthézon	4.8526	44.09385	55	moderate	8	-5350	-5030	Early Neolithic	Cardial
Bérards		France	Provence-Alpes-Côte d'Azur	Lurs	5.8648	43.9667	400	weak		-8500	-8000	Mesolithic 1	Sauveterrian
Bernard du Bois		France	Provence-Alpes-Côte d'Azur	Marseille	5.37824	43.3019	30	weak		-5600	-5200	Early Neolithic	Cardial
Bernard du Bois		France	Provence-Alpes-Côte d'Azur	Marseille	5.37824	43.3019	30	weak		-9000	-5000	Mesolithic 1
Bœufs		France	Provence-Alpes-Côte d'Azur	Ventabren	5.30676	43.5188	150	weak		-8500	-8000	Mesolithic 1	Montadian
Bois Sauvage		France	Provence-Alpes-Côte d'Azur	Bonnieux	5.3322	43.8631	230	weak		-8000	-7000	Mesolithic 1	Sauveterrian
Bois Sauvage		France	Provence-Alpes-Côte d'Azur	Bonnieux	5.3322	43.8631	230	weak		-6600	-6000	Mesolithic 2	Castelnovian
Brantes		France	Provence-Alpes-Côte d'Azur	Brantes	5.3332	44.1929	600	weak		-8500	-8000	Mesolithic 1	Sauveterrian
Burlière		France	Provence-Alpes-Côte d'Azur	Trets	5.683333	43.45		weak		-5400	-5200	Early Neolithic	Late Cardial
Camp de Laure		France	Provence-Alpes-Côte d'Azur	Le Rove	5.25	43.367	148	weak		-5500	-5000	Early Neolithic
Cap Ragnon		France	Provence-Alpes-Côte d'Azur	Le Rove	5.25	43.367	148	moderate	5	-5300	-4900	Early Neolithic	Cardial
Caucade	c.7-8	France	Provence-Alpes-Côte d'Azur	Nice	7.209978	43.675768	49	weak	4	-6000	-5500	Early Neolithic	Ceramica Impressa
Caucade	c.5	France	Provence-Alpes-Côte d'Azur	Nice	7.209978	43.675768	49	weak		-5200	-4700	Early Neolithic	Early/Middle Neolithic
Cavalaire - Centre ville		France	Provence-Alpes-Côte d'Azur	Cavalaire-sur-Mer	6.533333	43.166667		weak	3	-4900	-4700	Early Neolithic	Postcardial
Céron		France	Provence-Alpes-Côte d'Azur	Venasque	5.128008	44.000193	230	moderate	1	-5200	-4700	Early Neolithic	Early/Middle Neolithic
Charasse 2		France	Provence-Alpes-Côte d'Azur	Entrechaux	5.1386	44.2173	270	weak		-8500	-8000	Mesolithic 1	Sauveterrian
Chautard		France	Provence-Alpes-Côte d'Azur	Tourrettes	6.712511	43.613489		weak		-5800	-5500	Early Neolithic	Ceramica Impressa
Chinchon 3	c.2B	France	Provence-Alpes-Côte d'Azur	Saumane-de-Vaucluse	5.0898	43.9361	150	weak		-8500	-8000	Mesolithic 1	Sauveterrian
Chinchon 3		France	Provence-Alpes-Côte d'Azur	Saumane-de-Vaucluse	5.0898	43.9361	150	weak		-6600	-6000	Mesolithic 2	Castelnovian
col des Tourettes	c. VIII	France	Provence-Alpes-Côte d'Azur	Montmorin	5.572638	44.439171	1073	weak		-8500	-6500	Mesolithic 1	Sauveterrian
Col Saint-Anne		France	Provence-Alpes-Côte d'Azur	Simiane-Collongue	5.48342	43.40812	589	weak		-5600	-5200	Early Neolithic	Epicardial
Combe Buisson	c.3-4	France	Provence-Alpes-Côte d'Azur	Lacoste	5.3	43.833333		weak		-12000	-10000	Epipaleolihtic	Azilian
Combe Buisson	c.1-2	France	Provence-Alpes-Côte d'Azur	Lacoste	5.3	43.833333		weak		-8500	-8000	Mesolithic 1	Sauveterrian
Cornille	c.9-10	France	Provence-Alpes-Côte d'Azur	Istres	5.0052	43.5348	110	moderate	4	-11100	-10800	Epipaleolihtic	Valorguian
Cornille	c.11-12	France	Provence-Alpes-Côte d'Azur	Istres	5.0052	43.5348	110	moderate	1	-11500	-10500	Epipaleolihtic	Valorguian
Cornille	c.4-8	France	Provence-Alpes-Côte d'Azur	Istres	5.0052	43.5348	110	moderate	2	-7300	-6700	Mesolithic 1	Montadian
Cornille	c.2-3	France	Provence-Alpes-Côte d'Azur	Istres	5.0052	43.5348	110	weak		-7000	-6500	Mesolithic 1	Montadian
Cornille	c.1c	France	Provence-Alpes-Côte d'Azur	Istres	5.0052	43.5348	110	weak		-6200	-5600	Mesolithic 2	Castelnovian
Écrins		France	Provence-Alpes-Côte d'Azur	Vallouise	6.4249	44.8343	2133	weak		-8000	-6000	Mesolithic 1	Sauveterrian
Eden-Roc	niv. 1-3	France	Provence-Alpes-Côte d'Azur	Vaison-la-Romaine	5.066667	44.233333		weak		-8500	-8000	Mesolithic 1	Sauveterrian
Edward	c.5 (et 4 ?)	France	Provence-Alpes-Côte d'Azur	Méthamis	5.228	44.0162	300	weak		-8500	-8000	Mesolithic 1	Sauveterrian
Eole		France	Provence-Alpes-Côte d'Azur	Sospel	7.476393	43.855643	950	weak		-5800	-5600	Early Neolithic	Ceramica Impressa
Escanin		France	Provence-Alpes-Côte d'Azur	Les Baux-de-Provence	4.8	43.75	198	weak		-5600	-5200	Early Neolithic	Cardial
Escanin		France	Provence-Alpes-Côte d'Azur	Les Baux-de-Provence	4.8	43.75	198	weak		-5200	-4700	Early Neolithic	Epicardial
Faravel	XIII	France	Provence-Alpes-Côte d'Azur	Freissinières	6.4606	44.7296	2150	weak		-9000	-8000	Mesolithic 1	Montadian
Faravel	18abc	France	Provence-Alpes-Côte d'Azur	Freissinières	6.4606	44.7296	2150	weak		-6500	-5500	Mesolithic 2	Castelnovian
Font-des-Pigeons	Escalon C5-F5-C6F6	France	Provence-Alpes-Côte d'Azur	Châteauneuf-lès-Martigues	5.1667	43.3834	93	weak	6	-5600	-5200	Early Neolithic	Cardial
Font-des-Pigeons	Escalon C4-F4	France	Provence-Alpes-Côte d'Azur	Châteauneuf-lès-Martigues	5.1667	43.3834	93	weak		-5600	-5200	Early Neolithic	Cardial
Font-des-Pigeons	Escalon C2-F2-C3-F3	France	Provence-Alpes-Côte d'Azur	Châteauneuf-lès-Martigues	5.1667	43.3834	93	weak		-5600	-5200	Early Neolithic	Cardial
Font-des-Pigeons	Courtin c.16-17	France	Provence-Alpes-Côte d'Azur	Châteauneuf-lès-Martigues	5.1667	43.3834	93	weak	3	-5600	-5200	Early Neolithic	Cardial
Font-des-Pigeons	Courtin c.12-15	France	Provence-Alpes-Côte d'Azur	Châteauneuf-lès-Martigues	5.1667	43.3834	93	weak	2	-5200	-4700	Early Neolithic	Cardial
Font-des-Pigeons	Escalon FA	France	Provence-Alpes-Côte d'Azur	Châteauneuf-lès-Martigues	5.1667	43.3834	93	weak		-5200	-4700	Early Neolithic	Early/Middle Neolithic
Font-des-Pigeons	Courtin c8-11	France	Provence-Alpes-Côte d'Azur	Châteauneuf-lès-Martigues	5.1667	43.3834	93	weak	3	-5200	-4700	Early Neolithic	Early/Middle Neolithic
Font-des-Pigeons	Escalon CB-FB-C1-F1	France	Provence-Alpes-Côte d'Azur	Châteauneuf-lès-Martigues	5.1667	43.3834	93	weak	5	-5200	-4700	Early Neolithic	Epicardial
Font-des-Pigeons	Courtin c.18-20	France	Provence-Alpes-Côte d'Azur	Châteauneuf-lès-Martigues	5.1667	43.3834	93	good	6	-6600	-6200	Mesolithic 2	Castelnovian
Font-des-Pigeons	Escalon C8	France	Provence-Alpes-Côte d'Azur	Châteauneuf-lès-Martigues	5.1667	43.3834	93	weak	3	-6400	-6000	Mesolithic 2	Castelnovian
Font-des-Pigeons	Escalon C7-F7	France	Provence-Alpes-Côte d'Azur	Châteauneuf-lès-Martigues	5.1667	43.3834	93	weak	3	-6300	-6000	Mesolithic 2	Castelnovian
Font-des-Pigeons	Escalon F9-C9	France	Provence-Alpes-Côte d'Azur	Châteauneuf-lès-Martigues	5.1667	43.3834	93	weak		-6600	-5800	Mesolithic 2	Castelnovian
Fontbrégoua	ens.A (c.45-48)	France	Provence-Alpes-Côte d'Azur	Salernes	6.23231	43.5637	400	good	5	-5450	-4800	Early Neolithic	Cardial
Fontbrégoua	ens.B (c.40-44)	France	Provence-Alpes-Côte d'Azur	Salernes	6.23231	43.5637	400	good	10	-5200	-4700	Early Neolithic	Late Cardial
Fontbrégoua	ens.C (c.36-39)	France	Provence-Alpes-Côte d'Azur	Salernes	6.23231	43.5637	400	good	5	-5100	-4700	Early Neolithic	Late Cardial
Fontbrégoua	c.70	France	Provence-Alpes-Côte d'Azur	Salernes	6.23231	43.5637	400	weak	1	-11500	-10500	Epipaleolihtic
Fontbrégoua	c.54-52	France	Provence-Alpes-Côte d'Azur	Salernes	6.23231	43.5637	400	moderate	2	-8500	-8000	Mesolithic 1	Montadian
Fontbrégoua	c.61-55	France	Provence-Alpes-Côte d'Azur	Salernes	6.23231	43.5637	400	moderate	1	-9200	-8600	Mesolithic 1	Montadian
Fontbrégoua	c.51	France	Provence-Alpes-Côte d'Azur	Salernes	6.23231	43.5637	400	moderate	1	-6600	-6200	Mesolithic 1	Sauveterrian
Fours		France	Provence-Alpes-Côte d'Azur	Aix-en-Provence	5.4334	43.5334	155	weak		-5400	-4700	Early Neolithic
Fraischamp II		France	Provence-Alpes-Côte d'Azur	La Roque-sur-Pernes	5.10782	43.978515		weak		-5600	-5200	Early Neolithic	Cardial
Frigouras		France	Provence-Alpes-Côte d'Azur	Peipin	5.97142	44.1412	439	weak	4	-5200	-4700	Early Neolithic	Epicardial
Garrigues		France	Provence-Alpes-Côte d'Azur	Bersac (Le)	5.75	44.411	715	weak		-5000	-2000	Neolithic
Gramari	c.2a-3a	France	Provence-Alpes-Côte d'Azur	Méthamis	5.2167	44.0167	369	moderate	6	-7000	-6500	Mesolithic 1	Sauveterrian
Gramari	c.3b-3c	France	Provence-Alpes-Côte d'Azur	Méthamis	5.2167	44.0167	369	moderate	4	-8200	-7700	Mesolithic 1	Sauveterrian
Gramari	c.5	France	Provence-Alpes-Côte d'Azur	Méthamis	5.2167	44.0167	369	weak	3	-8500	-8000	Mesolithic 1	Sauveterrian
Gramari	c.7	France	Provence-Alpes-Côte d'Azur	Méthamis	5.2167	44.0167	369	weak	1	-8700	-8400	Mesolithic 1	Sauveterrian
Grande Grotte		France	Provence-Alpes-Côte d'Azur	Cheval-Blanc	5.0667	43.8	88	weak		-5200	-4700	Early Neolithic	Epicardial
Gros-Driou 2	c.3	France	Provence-Alpes-Côte d'Azur	Cuges-les-Pins	5.7019587	43.2477885	355	weak		-5500	-4500	Early Neolithic
Gros-Driou 2	c.4	France	Provence-Alpes-Côte d'Azur	Cuges-les-Pins	5.7019587	43.2477885	355	weak		-6600	-5800	Mesolithic 2	Castelnovian
Héritages		France	Provence-Alpes-Côte d'Azur	Bouc-Bel-Air	5.412	43.453		weak		-5600	-5200	Early Neolithic	Cardial
Jardin du Capitaine	c.18	France	Provence-Alpes-Côte d'Azur	Sainte-Croix-de-Verdon	6.15	43.75	475	moderate	1	-5300	-4600	Early Neolithic	Cardial
Jérôme 1		France	Provence-Alpes-Côte d'Azur	Venasque	5.1651	43.9975	200	weak		-8500	-8000	Mesolithic 1	Sauveterrian
Juilléras		France	Provence-Alpes-Côte d'Azur	Mondragon	4.7167	44.2334	38	weak		-5600	-5000	Early Neolithic	Cardial
l’Eglise	n.11	France	Provence-Alpes-Côte d'Azur	Méthamis	5.2341	44.0204		weak		-5500	-4800	Early Neolithic
La Berche		France	Provence-Alpes-Côte d'Azur	Lagrand	5.756	44.34	646	weak		-5000	-2000	Neolithic
La Bouverie		France	Provence-Alpes-Côte d'Azur	Roquebrune-sur-Argens	6.637	43.44	225	weak		-5000	-2000	Neolithic
La Buissière		France	Provence-Alpes-Côte d'Azur	Vidauban	6.43	43.43	68	weak		-5000	-2000	Neolithic
La Galinière		France	Provence-Alpes-Côte d'Azur	Mimet	5.5	43.413	485	weak		-5000	-2000	Neolithic
la Grande-Baume	foyer	France	Provence-Alpes-Côte d'Azur	Gémenos	5.678923	43.313433	700	moderate		-5400	-5000	Early Neolithic	Epicardial
la Guire		France	Provence-Alpes-Côte d'Azur	Bersac (Le)	5.75	44.411	715	weak		-5000	-2000	Neolithic
La Montade n° 3		France	Provence-Alpes-Côte d'Azur	Plan-de-Cuques	5.4621	43.3627	200	weak		-9000	-5000	Mesolithic 1	Montadian
La Tuilière		France	Provence-Alpes-Côte d'Azur	Saléon	5.776	44.338	629	weak		-5000	-2000	Neolithic
Le Crestair		France	Provence-Alpes-Côte d'Azur	Mornas	4.727	44.201	58	weak		-5000	-2000	Neolithic
Le Pioulier		France	Provence-Alpes-Côte d'Azur	Vence	7.11	43.72	312	weak		-5000	-2000	Neolithic
Le Vieux Cargnol		France	Provence-Alpes-Côte d'Azur	Vachères	5.64	43.93	820	weak		-5000	-2000	Neolithic
Les Combes		France	Provence-Alpes-Côte d'Azur	Piolenc	4.76	44.18	47	weak		-4400	-3600	Neolithic
Les Sellettes		France	Provence-Alpes-Côte d'Azur	Ramatuelle	6.612	43.213	124	weak		-5000	-2000	Neolithic
Les Veyssières		France	Provence-Alpes-Côte d'Azur	Saint-Raphaël	6.769	43.425	43	weak		-5000	-2000	Neolithic
Lombard	c.5A-3A	France	Provence-Alpes-Côte d'Azur	Saint-Vallier-de-Thiey	6.8501	43.7	830	good	4	-5300	-5070	Early Neolithic	Cardial
Lombard		France	Provence-Alpes-Côte d'Azur	Saint-Vallier-de-Thiey	6.8501	43.7	830	weak		-8500	-8000	Mesolithic 1	Sauveterrian
Magasin de Giaume		France	Provence-Alpes-Côte d'Azur	Beaulieu-sur-Mer	7.33056	43.7072	36	weak		-5800	-5500	Early Neolithic	Ceramica Impressa
Martin		France	Provence-Alpes-Côte d'Azur	Gréolières	6.95	43.8	753	moderate	2	-10000	-9000	Epipaleolihtic	Epigravettian
Molières		France	Provence-Alpes-Côte d'Azur	Robion	5.1167	43.85	132	weak		-6600	-6000	Mesolithic 2
Montagne	c.3-4	France	Provence-Alpes-Côte d'Azur	Sénas	5.0735	43.7481	100	moderate	1	-8400	-7800	Mesolithic 1	Montadian
Mourre de la Barque	c.14G	France	Provence-Alpes-Côte d'Azur	Jouques	5.663	43.655		moderate	5	-5400	-5000	Early Neolithic	Cardial
Mourre du Sève		France	Provence-Alpes-Côte d'Azur	Sorgues	4.90387	43.9998	73	moderate	1	-7590	-7350	Mesolithic 1	Sauveterrian
Mourre du Sève	c.E2	France	Provence-Alpes-Côte d'Azur	Sorgues	4.90387	43.9998	73	good	3	-6540	-6260	Mesolithic 2	Castelnovian
Mourre Poussiou	c.4	France	Provence-Alpes-Côte d'Azur	Fos-sur-Mer	4.95	43.433	0	weak		-13000	-11000	Epipaleolihtic	Valorguian
Mourre Poussiou	c.3	France	Provence-Alpes-Côte d'Azur	Fos-sur-Mer	4.95	43.433	0	weak	1	-8500	-7500	Mesolithic 1	Montadian
Mourre Poussiou	c.1-2	France	Provence-Alpes-Côte d'Azur	Fos-sur-Mer	4.95	43.433	0	weak	1	-6600	-6000	Mesolithic 2	Castelnovian
Pendimoun	1	France	Provence-Alpes-Côte d'Azur	Castellar	7.505944	43.812212	690	good	23	-5760	-5450	Early Neolithic	Ceramica Impressa
Pendimoun	3-4-5	France	Provence-Alpes-Côte d'Azur	Castellar	7.505944	43.812212	690	good	13	-5400	-5200	Early Neolithic	Late Cardial
Pendimoun	2	France	Provence-Alpes-Côte d'Azur	Castellar	7.505944	43.812212	690	good		-5700	-5200	Early Neolithic	Tyrrhenian Cardial
Pendimoun		France	Provence-Alpes-Côte d'Azur	Castellar	7.505944	43.812212	690	weak		-8500	-8000	Mesolithic 1	Sauveterrian
Petites Bâties	sect. 2 et 3	France	Provence-Alpes-Côte d'Azur	Lamotte-du-Rhône	4.70234851	44.29849526	45	moderate	4	-5250	-5140	Early Neolithic	Cardial
Petites Bâties	sect. 4	France	Provence-Alpes-Côte d'Azur	Lamotte-du-Rhône	4.70234851	44.29849526	45	moderate	4	-4800	-4700	Early Neolithic	Early/Middle Neolithic
Pey de Durance	niv.2	France	Provence-Alpes-Côte d'Azur	Jouques	5.6167	43.6514	255	weak		-8000	-7000	Mesolithic 1	Sauveterrian
Plaine de Sui		France	Provence-Alpes-Côte d'Azur	Ensuès-la-Redonne	5.2	43.35	110	weak		-5400	-5000	Early Neolithic	Late Cardial
Pont de Pierre 2 - Nord		France	Provence-Alpes-Côte d'Azur	Bollène	4.6977533	44.27761033	42	weak		-5600	-5200	Early Neolithic	Cardial
Ponteau	c.3a-b	France	Provence-Alpes-Côte d'Azur	Martigues	5.0174	43.3674	12	moderate	1	-10000	-8600	Mesolithic 1	Montadian
Ponteau	c.3a	France	Provence-Alpes-Côte d'Azur	Martigues	5.0174	43.3674	12	weak		-6600	-5800	Mesolithic 2	Castelnovian
Riaux 1		France	Provence-Alpes-Côte d'Azur	Marseille	5.46	43.27		weak		-5600	-5200	Early Neolithic	Cardial
Roquefure	c.5 et 9	France	Provence-Alpes-Côte d'Azur	Bonnieux	5.325	43.8609	190	weak		-12000	-10000	Epipaleolihtic	Azilian
Roquefure	c.7	France	Provence-Alpes-Côte d'Azur	Bonnieux	5.325	43.8609	190	moderate	1	-9100	-8500	Mesolithic 1	Sauveterrian
Roquefure	c.2-6	France	Provence-Alpes-Côte d'Azur	Bonnieux	5.325	43.8609	190	weak		-8000	-6500	Mesolithic 1	Sauveterrian
Sablière		France	Provence-Alpes-Côte d'Azur	île Riou (Marseille)	5.3833	43.1667	54	weak	4	-5600	-5200	Early Neolithic	Cardial
Sablons		France	Provence-Alpes-Côte d'Azur	Mormoiron	5.1834	44.0667	234	weak		-5600	-5200	Early Neolithic	Cardial
Saint-Gervais		France	Provence-Alpes-Côte d'Azur	Bonnieux	5.313	43.821		weak		-5600	-5200	Early Neolithic	Cardial
Saint-Marcel		France	Provence-Alpes-Côte d'Azur	Marseille	5.4	43.3		weak		-11000	-10000	Epipaleolihtic
Saint-Marcel		France	Provence-Alpes-Côte d'Azur	Marseille	5.4	43.3		weak		-10000	-9000	Mesolithic 1	Montadian
Saint-Michel	Sd.3/3bis c.5b	France	Provence-Alpes-Côte d'Azur	Mazaugues	5.9167	43.3334	748	weak		-5600	-5200	Early Neolithic	Cardial
Saint-Mître		France	Provence-Alpes-Côte d'Azur	Reillanne	5.6667	43.8834	575	weak	4	-5600	-5200	Early Neolithic	Cardial
Saint-Mître		France	Provence-Alpes-Côte d'Azur	Reillanne	5.6667	43.8834	575	weak		-11000	-10000	Epipaleolihtic	Azilian
Saint-Mître	c.4a	France	Provence-Alpes-Côte d'Azur	Reillanne	5.6667	43.8834	575	moderate	1	-7300	-6500	Mesolithic 1	Sauveterrian
Saint-Mître		France	Provence-Alpes-Côte d'Azur	Reillanne	5.6667	43.8834	575	weak		-6600	-6000	Mesolithic 2
Sainte-Catherine		France	Provence-Alpes-Côte d'Azur	Figanières	6.518427	43.54949	307	weak		-5800	-5500	Early Neolithic	Ceramica Impressa
Sainte-Marguerite		France	Provence-Alpes-Côte d'Azur	Nice	7.27	43.7	10	weak		-5000	-2000	Neolithic
Sainte-Victoire		France	Provence-Alpes-Côte d'Azur	Aix-en-Provence	5.447	43.529	305	weak		-5000	-2000	Neolithic
Sambuque		France	Provence-Alpes-Côte d'Azur	Orpierre	5.7	44.314	730	weak		-5000	-2000	Neolithic
Sans-Peur		France	Provence-Alpes-Côte d'Azur	Grasse	6.92547	43.65881	282	weak		-5800	-5500	Early Neolithic	Ceramica Impressa
Sansonnet		France	Provence-Alpes-Côte d'Azur	Crillon-le-Brave	5.1651	44.1202	285	weak	2	-10000	-9000	Mesolithic 1	Sauveterrian
Seguins		France	Provence-Alpes-Côte d'Azur	Buoux	5.3834	43.8334	520	weak		-5600	-5200	Early Neolithic	Cardial
Serre-Muret		France	Provence-Alpes-Côte d'Azur	Bersac (Le)	5.75	44.41	776	weak		-5000	-2000	Neolithic
Soubeyras		France	Provence-Alpes-Côte d'Azur	Ménerbes	5.2025	43.853	130	weak		-8500	-8000	Mesolithic 1	Sauveterrian
Sous-les-Roques		France	Provence-Alpes-Côte d'Azur	Gordes	5.207	43.916		weak		-5600	-5200	Early Neolithic	Cardial
Unang	c.7-9	France	Provence-Alpes-Côte d'Azur	Malemort-du-Comtat	5.1674854	43.99647059	197	weak	6	-5600	-5200	Early Neolithic	Cardial
Unang	c.5-6	France	Provence-Alpes-Côte d'Azur	Malemort-du-Comtat	5.1674854	43.99647059	197	weak		-5200	-4700	Early Neolithic	Epicardial
Unang	c.13-11	France	Provence-Alpes-Côte d'Azur	Malemort-du-Comtat	5.1674854	43.99647059	197	weak		-8500	-8000	Mesolithic 1	Sauveterrian
Unang	c.10 (et 11 ?)	France	Provence-Alpes-Côte d'Azur	Malemort-du-Comtat	5.1674854	43.99647059	197	weak	1	-6600	-6000	Mesolithic 2
Ussol		France	Provence-Alpes-Côte d'Azur	Saint-Rémy-de-Provence	4.850277	43.785718		weak		-5200	-4700	Early Neolithic	Epicardial
Valduc		France	Provence-Alpes-Côte d'Azur	Istres	4.983333	43.516667		weak		-11000	-10000	Epipaleolihtic
Valduc		France	Provence-Alpes-Côte d'Azur	Istres	4.983333	43.516667		weak		-10000	-9000	Mesolithic 1	Montadian
Vauloubeau		France	Provence-Alpes-Côte d'Azur	Saint-Saturnin-lès-Apt	5.383	43.933	286	weak		-6600	-6000	Mesolithic 2	Castelnovian
Vieux-Mounoï	c.4base	France	Provence-Alpes-Côte d'Azur	Signes	5.855	43.287		weak		-5600	-5200	Early Neolithic	Cardial
Vieux-Mounoï	c.5	France	Provence-Alpes-Côte d'Azur	Signes	5.855	43.287		weak		-8500	-8000	Mesolithic 1
Vigne de Montrouge		France	Provence-Alpes-Côte d'Azur	Saint-Raphaël	6.769	43.43	43	weak		-5000	-2000	Neolithic
ZAC d’Ussol		France	Provence-Alpes-Côte d'Azur	Saint-Rémy-de-Provence	4.852689	43.785242		weak		-5200	-4700	Early Neolithic	Epicardial
ZAC des Vigneaux		France	Provence-Alpes-Côte d'Azur	Cuges-les-Pins	5.699496	43.271949		weak		-11500	-11000	Epipaleolihtic	Epigravettian
14, rue des Tuileries		France	Rhône-Alpes	Lyon	4.85	45.75		weak		-9000	-5000	Mesolithic 1
35, rue Auguste Isaac		France	Rhône-Alpes	Lyon	4.807727	45.786724		weak		-13000	-9000	Epipaleolihtic	Azilian
35, rue Auguste Isaac		France	Rhône-Alpes	Lyon	4.807727	45.786724		weak		-9500	-8500	Epipaleolihtic	Epilaborian
35, rue Auguste Isaac		France	Rhône-Alpes	Lyon	4.807727	45.786724		weak		-8500	-7500	Mesolithic 1	Beuronian
35, rue Auguste Isaac		France	Rhône-Alpes	Lyon	4.807727	45.786724		weak		-7500	-6500	Mesolithic 1	Sauveterrian
Abbaye	ens. 10	France	Rhône-Alpes	Chazey-Bons	5.67416109	45.8007918	270	weak	3	-13000	-12000	Epipaleolihtic	Azilian
Artemare		France	Rhône-Alpes	Artemare	5.7	45.8667	262	weak		-11000	-9000	Epipaleolihtic	Azilian
Aulp-du-Seuil 1	ALP1-C2sup	France	Rhône-Alpes	Saint-Bernard	5.886567	45.353781	1720	weak	1	-6200	-5500	Mesolithic 2
Aulp-du-Seuil 1	ALP1 C1	France	Rhône-Alpes	Saint-Bernard	5.886567	45.353781	1720	weak	2	-4700	-4200	Neolithic
Aulp-du-Seuil 2	ALP2 c.5b-7b	France	Rhône-Alpes	Saint-Bernard	5.886567	45.354272	1720	weak		-8500	-8000	Mesolithic 1	Sauveterrian
Aulp-du-Seuil 2	ALP2 c.4-5a	France	Rhône-Alpes	Saint-Bernard	5.886567	45.354272	1720	weak		-5500	-4500	Mesolithic 2 / Early Neolithic
Aulp-du-Seuil 3	ALP3 C6	France	Rhône-Alpes	Saint-Bernard	5.884822	45.354174	1720	weak	1	-7500	-7000	Mesolithic 1	Sauveterrian
Aulp-du-Seuil 3	ALP3-C4	France	Rhône-Alpes	Saint-Bernard	5.884822	45.354174	1720	weak		-6200	-5500	Mesolithic 2	Castelnovian
Aulp-du-Seuil 3	ALP3 C2-3	France	Rhône-Alpes	Saint-Bernard	5.884822	45.354174	1720	weak	1	-4700	-4200	Neolithic
Balme-Rousse	C1b	France	Rhône-Alpes	Choranche	5.4	44.0669	650	moderate	1	-5300	-4600	Early Neolithic
Balme-Rousse	D2a	France	Rhône-Alpes	Choranche	5.4	44.0669	650	weak		-8500	-8000	Mesolithic 1	Sauveterrian
Balme-Rousse	D1	France	Rhône-Alpes	Choranche	5.4	44.0669	650	weak		-8500	-6000	Mesolithic 1	Sauveterrian
Balmettes		France	Rhône-Alpes	Saint-Aupré	5.6669	45.3834	580	weak		-5200	-4700	Early Neolithic
Balmettes		France	Rhône-Alpes	Saint-Aupré	5.6669	45.3834	580	weak		-8000	-7000	Mesolithic 1
Baumasse	c.2	France	Rhône-Alpes	Montpezat-sous-Bauzon	4.211844	44.704735	500	weak		-5200	-4700	Early Neolithic	Epicardial
Baumasse	c.3	France	Rhône-Alpes	Montpezat-sous-Bauzon	4.211844	44.704735	500	weak		-8500	-6500	Mesolithic 1	Sauveterrian
Bayard Nord RD96		France	Rhône-Alpes	Guilherand-Granges	4.85902	44.923874	386	moderate		-11000	-10000	Epipaleolihtic	Epigravettian
Blachette sud	c.6a	France	Rhône-Alpes	Sinard	5.65	44.95	830	weak		-6200	-5400	Mesolithic 2	Castelnovian
Boitrait		France	Rhône-Alpes	Saint-Georges-de-Reneins	4.7234	46.0634	200	weak		-5200	-4700	Early Neolithic	Rhodanian Early Neolithic
Boitrait		France	Rhône-Alpes	Saint-Georges-de-Reneins	4.7234	46.0634	200	weak		-5700	-5400	Mesolithic 2
Bosquet		France	Rhône-Alpes	Saint-Martin-d’Ardèche	4.58387231	44.29849289	52	weak		-5200	-4700	Early Neolithic	Cardial
Bouvante		France	Rhône-Alpes	Bouvante	5.2667	44.9167	585	weak		-5500	-5000	Early Neolithic
Bouvante		France	Rhône-Alpes	Bouvante	5.2667	44.9167	585	weak		-8500	-8000	Mesolithic 1	Sauveterrian
Bouvante		France	Rhône-Alpes	Bouvante	5.2667	44.9167	585	weak		-6200	-5500	Mesolithic 2	Castelnovian
Brégoule		France	Rhône-Alpes	Soyons	4.85	44.8834	110	weak		-5600	-5200	Early Neolithic	Cardial
Canaple	c. C	France	Rhône-Alpes	Saint-Pierre-de-Chartreuse	5.7539	45.3081	1580	weak		-8000	-7500	Mesolithic 1	Sauveterrian
Chapelle		France	Rhône-Alpes	Chapelle-en-Vercors (La)	5.4126	44.9678	920	weak		-8500	-8000	Mesolithic 1	Sauveterrian
Chauvac		France	Rhône-Alpes	Chauvac-Laux-Montaux	5.5167	44.3167	867	weak		-5600	-5000	Early Neolithic
Chauvac		France	Rhône-Alpes	Chauvac-Laux-Montaux	5.5167	44.3167	867	weak		-6600	-6000	Mesolithic 2
Chazelles	c.VII	France	Rhône-Alpes	Saint-André-de-Cruzières	4.2167	44.3167	189	weak	1	-5600	-5200	Early Neolithic	Cardial
Chazelles		France	Rhône-Alpes	Saint-André-de-Cruzières	4.2167	44.3167	189	weak		-12000	-9000	Epipaleolihtic	Azilian
Clapier		France	Rhône-Alpes	Recoubeau-Jansac	5.42	44.65	665	weak		-5000	-2000	Neolithic
Col de Porte		France	Rhône-Alpes	Treschenu-Creyers	5.5566	44.6997	1326	weak		-8500	-8000	Mesolithic 1	Sauveterrian
Colomb		France	Rhône-Alpes	Méaudre	5.533333	45.133333		weak		-10500	-9000	Epipaleolihtic	Laborian
Colombier	c.2 et 3	France	Rhône-Alpes	Vallon-Pont-d'Arc	4.4	44.39	115	weak		-12000	-11000	Epipaleolihtic	Azilian
Combe Obscure	c.6	France	Rhône-Alpes	Lagorce	4.44589661	44.47217474	180	weak	1	-5400	-5200	Early Neolithic	Cardial
Combe Obscure	c.7-8	France	Rhône-Alpes	Lagorce	4.44589661	44.47217474	180	weak		-8500	-8000	Mesolithic 1	Sauveterrian
Corréardes	c.1-4	France	Rhône-Alpes	Lus-la-Croix-Haute	5.7	44.6667	1050	weak	2	-5350	-5000	Early Neolithic
Corréardes		France	Rhône-Alpes	Lus-la-Croix-Haute	5.7	44.6667	1050	weak		-6200	-5500	Mesolithic 2
Coufin I et II	ens. 5 (C1 F1-F2, C2 F11)	France	Rhône-Alpes	Choranche	5.4	45.0669	550	moderate	1	-5200	-4700	Early Neolithic
Coufin I et II	C1 C2	France	Rhône-Alpes	Choranche	5.4	45.0669	550	weak	4			Epipaleolihtic
Coufin I et II	C1 F5-F7	France	Rhône-Alpes	Choranche	5.4	45.0669	550	moderate	1	-7500	-6800	Mesolithic 1	Sauveterrian
Coufin I et II	ens. 5 (C1 F3-F4, C2 F12)	France	Rhône-Alpes	Choranche	5.4	45.0669	550	moderate	1	-6200	-5500	Mesolithic 2	Castelnovian
Croix		France	Rhône-Alpes	Treminis	5.7669	44.75	1500	weak		-8500	-6500	Mesolithic 1	Sauveterrian
Ferme d’Ambel		France	Rhône-Alpes	Omblèze	5.2541	44.8683	1300	weak		-8500	-8000	Mesolithic 1	Sauveterrian
Font de l’Or		France	Rhône-Alpes	Cleppé	4.183374	45.728119	332	weak		-5200	-4700	Early Neolithic	Epicardial
Gardon	c.58	France	Rhône-Alpes	Ambérieu-en-Bugey	5.38741547	45.95750431	400	good	6	-5220	-5040	Early Neolithic	Epicardial
Gardon	c.57-54	France	Rhône-Alpes	Ambérieu-en-Bugey	5.38741547	45.95750431	400	good	3	-5000	-4500	Mesolithic 2	Jura Late Mesolithic
Gardon	c.60-64	France	Rhône-Alpes	Ambérieu-en-Bugey	5.38741547	45.95750431	400	moderate	2	-5500	-5000	Mesolithic 2	Jura Late Mesolithic
Gay	niv.6B	France	Rhône-Alpes	Poncin	5.391034	46.083261	288	weak	4	-12000	-11000	Epipaleolihtic	Azilian
Gay		France	Rhône-Alpes	Poncin	5.391034	46.083261	288	weak		-6500	-5500	Mesolithic 2
Genière		France	Rhône-Alpes	Serrières-sur-Ain	5.45	46.15		weak				Epipaleolihtic
Grande Gave		France	Rhône-Alpes	Balme (La)	5.72591305	45.70784078	250	weak		-12000	-9000	Epipaleolihtic	Azilian
Grande Rivoire	NA1	France	Rhône-Alpes	Sassenage	5.638553	45.2058	601	good	5	-5350	-5150	Early Neolithic	Aceramic
Grande Rivoire	NA3	France	Rhône-Alpes	Sassenage	5.638553	45.2058	601	good	5	-5030	-4950	Early Neolithic	Epicardial
Grande Rivoire	NA2	France	Rhône-Alpes	Sassenage	5.638553	45.2058	601	good	4	-5150	-5050	Early Neolithic	Fiorano
Grande Rivoire	NA4	France	Rhône-Alpes	Sassenage	5.638553	45.2058	601	good	1	-5000	-4900	Early Neolithic
Grande Rivoire	ens. 1A-1B [AA]	France	Rhône-Alpes	Sassenage	5.638553	45.2058	601	good	4	-8300	-8250	Mesolithic 1	Sauveterrian
Grande Rivoire	ens. 2 [AA]	France	Rhône-Alpes	Sassenage	5.638553	45.2058	601	moderate	3	-7900	-7600	Mesolithic 1	Sauveterrian
Grande Rivoire	ens. 3A-3B [AA]	France	Rhône-Alpes	Sassenage	5.638553	45.2058	601	moderate	5	-7100	-6600	Mesolithic 1	Sauveterrian
Grande Rivoire	ens.4 [AA]	France	Rhône-Alpes	Sassenage	5.638553	45.2058	601	good	3	-6650	-6550	Mesolithic 2	Castelnovian
Grande Rivoire	MR	France	Rhône-Alpes	Sassenage	5.638553	45.2058	601	moderate	2	-6300	-6100	Mesolithic 2	Castelnovian
Grande Rivoire	Méso-Néo	France	Rhône-Alpes	Sassenage	5.638553	45.2058	601	moderate	5	-5700	-5400	Mesolithic 2	Late Mesolithic/Early Neolithic
Hoteaux	foyer 4-5	France	Rhône-Alpes	Rossillon	5.6	45.8334	410	weak		-13000	-9000	Epipaleolihtic	Azilian
Hoteaux	foyer 2-3	France	Rhône-Alpes	Rossillon	5.6	45.8334	410	weak		-13000	-9000	Epipaleolihtic	Azilian
Iboussières	c.4c	France	Rhône-Alpes	Malataverne	4.746482	44.482757		moderate		-11000	-10000	Epipaleolihtic	Azilian
Jaboui		France	Rhône-Alpes	Treschenu-Creyers	5.55	44.6834	1600	weak		-5500	-4800	Early Neolithic
Jaboui		France	Rhône-Alpes	Treschenu-Creyers	5.55	44.6834	1600	weak		-8500	-8000	Mesolithic 1	Sauveterrian
Jaboui		France	Rhône-Alpes	Treschenu-Creyers	5.55	44.6834	1600	weak		-6200	-5500	Mesolithic 2	Castelnovian
Jean-Pierre I	c.6A-5C	France	Rhône-Alpes	Saint-Thibaud-de-Couz	5.8455	45.5017	500	moderate	1	-10050	-9300	Epipaleolihtic	Laborian
Jean-Pierre I	c.5A-5B	France	Rhône-Alpes	Saint-Thibaud-de-Couz	5.8455	45.5017	500	weak	1	-8500	-7600	Mesolithic 1	Sauveterrian
La Fiard - les Morelles		France	Rhône-Alpes	Lapeyrouse-Mornay	4.98	45.32	250	weak		-5000	-2000	Neolithic
la Fru	Aire III c.1	France	Rhône-Alpes	Saint-Christophe	5.784291	45.448757	570	weak		-5200	-4700	Early Neolithic
la Fru	Aires I et II c.3	France	Rhône-Alpes	Saint-Christophe	5.784291	45.448757	570	moderate	5	-11750	-11350	Epipaleolihtic	Azilian
la Fru	Aires I-II c.2, aire III c.5	France	Rhône-Alpes	Saint-Christophe	5.784291	45.448757	570	moderate	7	-11200	-10600	Epipaleolihtic	Azilian
la Fru	Aire I c.1b, aire III c.4	France	Rhône-Alpes	Saint-Christophe	5.784291	45.448757	570	moderate	9	-10500	-8600	Mesolithic 1	Beuronian
la Fru	Aire III c.3	France	Rhône-Alpes	Saint-Christophe	5.784291	45.448757	570	moderate	2	-7800	-7600	Mesolithic 1	Sauveterrian
la Fru	Aire III c.2	France	Rhône-Alpes	Saint-Christophe	5.784291	45.448757	570	weak	2	-7000	-6500	Mesolithic 1	Sauveterrian
La Passagère		France	Rhône-Alpes	Méaudre	5.533333	45.133333		moderate	1	-10400	-9300	Epipaleolihtic	Laborian
la Vieille Eglise	c.5B	France	Rhône-Alpes	Balme-de-Thuy (La)	6.2834	45.9001	620	weak	2	-5400	-4900	Early Neolithic	Rhodanian Early Neolithic
la Vieille Eglise	c.7A-7B	France	Rhône-Alpes	Balme-de-Thuy (La)	6.2834	45.9001	620	moderate	2	-9300	-8800	Epipaleolihtic	Azilian
la Vieille Eglise	c.6A	France	Rhône-Alpes	Balme-de-Thuy (La)	6.2834	45.9001	620	moderate	2	-7100	-6500	Mesolithic 1	Sauveterrian
la Vieille Eglise	c.6B-6C	France	Rhône-Alpes	Balme-de-Thuy (La)	6.2834	45.9001	620	weak		-8500	-8000	Mesolithic 1	Sauveterrian
la Vieille Eglise	c.5	France	Rhône-Alpes	Balme-de-Thuy (La)	6.2834	45.9001	620	weak		-6200	-5400	Mesolithic 2
Lachau		France	Rhône-Alpes	Glandage	5.572923	44.707351	1500	weak		-5200	-4700	Early Neolithic	Epicardial
Lachau		France	Rhône-Alpes	Glandage	5.572923	44.707351	1500	weak		-8500	-6500	Mesolithic 1	Sauveterrian
Lachau		France	Rhône-Alpes	Glandage	5.572923	44.707351	1500	weak		-6600	-5800	Mesolithic 2	Castelnovian
Lalo, terrase inférieure	NA	France	Rhône-Alpes	Espeluche	4.81722	44.541	126	moderate	10	-5200	-4700	Early Neolithic	Epicardial
Lalo, terrase inférieure	MM	France	Rhône-Alpes	Espeluche	4.81722	44.541	126	weak		-8500	-6500	Mesolithic 1	Sauveterrian
Lalo, terrase inférieure	MR	France	Rhône-Alpes	Espeluche	4.81722	44.541	126	good	4	-6200	-6100	Mesolithic 2	Castelnovian
Landèze		France	Rhône-Alpes	Culoz	5.7834	45.85	236	weak		-5000	-4500	Early Neolithic
Landèze		France	Rhône-Alpes	Culoz	5.7834	45.85	236	weak		-5200	-4800	Mesolithic 2
Le Gournier		France	Rhône-Alpes	Montélimar	4.75	44.5667	110	weak		-5200	-4700	Early Neolithic	Epicardial
Le Gournier	Daurelle	France	Rhône-Alpes	Montélimar	4.75	44.5667	110	weak		-8500	-6500	Mesolithic 1	Sauveterrian
Le Serre	surface 8	France	Rhône-Alpes	Roynac	4.91479192	44.65620617	185	moderate	1	-5400	-5200	Early Neolithic	Cardial
Le Serre	surface 7	France	Rhône-Alpes	Roynac	4.91479192	44.65620617	185	weak		-5300	-5000	Early Neolithic	Late Cardial
Les Batteries Basses		France	Rhône-Alpes	Virignin	5.72	45.72	250	weak		-5000	-2000	Neolithic
les Plots	c.6	France	Rhône-Alpes	Chabrillan	4.96966749	44.71957011	195	weak		-5200	-4700	Early Neolithic	Epicardial
Maquis		France	Rhône-Alpes	Lagorce	4.4167	44.45	260	weak		-5200	-4700	Early Neolithic
Marzal II	c.5	France	Rhône-Alpes	Saint-Remèze	4.5	44.39	360	weak		-10000	-9000	Epipaleolihtic	Azilian
Mont-Mirail		France	Rhône-Alpes	Dieulefit	5.0667	44.5167	430	weak		-5200	-4700	Early Neolithic
Mont-Mirail		France	Rhône-Alpes	Dieulefit	5.0667	44.5167	430	weak		-8000	-6500	Mesolithic 1	Sauveterrian
Mopard	niv.2	France	Rhône-Alpes	Saint-Benoit	5.61507983	45.66611359	300	weak	1	-6200	-6000	Mesolithic 1
Moulin	c.6-7	France	Rhône-Alpes	Barret-de-Lioure	5.48044522	44.18710838	770	moderate	1	-5200	-4700	Early Neolithic	Epicardial
Moulins	Marabout	France	Rhône-Alpes	Saint-Paul-Trois-Châteaux	4.7667	44.35	96	weak	1	-6200	-5600	Mesolithic 2	Castelnovian
Pas de Clavel		France	Rhône-Alpes	Clansayes	4.8	44.3667	258	weak		-5200	-4700	Early Neolithic
Pas de l’Échelle	c.D3-D4	France	Rhône-Alpes	Rovon	5.486	45.1733	1000	weak	2	-5200	-5000	Early Neolithic
Pas de l’Échelle	c.E3-E4	France	Rhône-Alpes	Rovon	5.486	45.1733	1000	moderate	3	-7500	-7000	Mesolithic 1	Sauveterrian
Pas de l’Échelle	c.E4-E5	France	Rhône-Alpes	Rovon	5.486	45.1733	1000	weak		-8500	-8000	Mesolithic 1	Sauveterrian
Pas de l’Échelle	c.E1-E2	France	Rhône-Alpes	Rovon	5.486	45.1733	1000	moderate	1	-6600	-6400	Mesolithic 2	Castelnovian
Pas de la Charmatte	c.D	France	Rhône-Alpes	Châtelus	5.3669	45.0501	1170	moderate	1	-10000	-8900	Epipaleolihtic
Pas de la Charmatte	c.C2a	France	Rhône-Alpes	Châtelus	5.3669	45.0501	1170	moderate	2	-7300	-7000	Mesolithic 1	Sauveterrian
Pas de la Charmatte	c.C2b	France	Rhône-Alpes	Châtelus	5.3669	45.0501	1170	moderate	3	-8400	-7050	Mesolithic 1	Sauveterrian
Pas de la Charmatte	c.C3	France	Rhône-Alpes	Châtelus	5.3669	45.0501	1170	weak		-8500	-8000	Mesolithic 1	Sauveterrian
Pas de la Charmatte	aire 1 c.C1	France	Rhône-Alpes	Châtelus	5.3669	45.0501	1170	weak	3	-6200	-5400	Mesolithic 2	Castelnovian
Pas-de-l’Aiguille		France	Rhône-Alpes	Chichilianne	5.523083	44.816307	1200	weak		-5200	-5000	Early Neolithic
Pas-de-l’Aiguille		France	Rhône-Alpes	Chichilianne	5.523083	44.816307	1200	weak		-8500	-8000	Mesolithic 1	Sauveterrian
Pas-de-l’Aiguille		France	Rhône-Alpes	Chichilianne	5.523083	44.816307	1200	weak		-6200	-5500	Mesolithic 2	Castelnovian
Pécoulette		France	Rhône-Alpes	Lagorce	4.417	44.444	345	weak		-8500	-6500	Mesolithic 1	Sauveterrian
Perches		France	Rhône-Alpes	Lyon	4.8501	45.75	175	weak		-5200	-4700	Early Neolithic	Epicardial
Périphérique Nord		France	Rhône-Alpes	Lyon	4.84	45.7914		weak		-13000	-9000	Epipaleolihtic
Périphérique Nord		France	Rhône-Alpes	Lyon	4.84	45.7914		weak		-8000	-6000	Mesolithic
Périphérique Nord		France	Rhône-Alpes	Lyon	4.84	45.7914		weak		-5500	-2500	Neolithic
Plateau du Rif		France	Rhône-Alpes	Motte-Chalancon (La)	5.3834	44.4834	648	weak		-5200	-4700	Early Neolithic
Prè Peyret 1		France	Rhône-Alpes	Chamaloc	5.482178	44.824707	1600	weak		-8500	-8000	Mesolithic 1	Sauveterrian
Prè Peyret 1		France	Rhône-Alpes	Chamaloc	5.482178	44.824707	1600	moderate	1	-6200	-5500	Mesolithic 2	Castelnovian
Rochas	c.4.3	France	Rhône-Alpes	Saint-Remèze	4.47662864	44.34200561	250	moderate	1	-5400	-4600	Early Neolithic	Cardial
Ronze	ens.1a-1b [ED]	France	Rhône-Alpes	Orgnac-l'Aven	4.40405464	44.31875758	305	moderate	4	-5450	-5200	Early Neolithic	Cardial
Ronze	ens.2a-2b [ED]	France	Rhône-Alpes	Orgnac-l'Aven	4.40405464	44.31875758	305	moderate	2	-5500	-5200	Early Neolithic	Cardial
Ronze		France	Rhône-Alpes	Orgnac-l'Aven	4.40405464	44.31875758	305	moderate	1	-8100	-7100	Mesolithic 1	Sauveterrian
Ronze		France	Rhône-Alpes	Orgnac-l'Aven	4.40405464	44.31875758	305	weak		-6000	-5600	Mesolithic 2
Roseau		France	Rhône-Alpes	Neuville-sur-Ain	5.34237134	46.0847642	250	weak		-5400	-5100	Early Neolithic	Hoguette
Roseau	ens.4	France	Rhône-Alpes	Neuville-sur-Ain	5.34237134	46.0847642	250	weak	2	-7100	-6300	Mesolithic 1
Roseau	c.3	France	Rhône-Alpes	Neuville-sur-Ain	5.34237134	46.0847642	250	weak	2	-5600	-5400	Mesolithic 2	Jura Late Mesolithic
rue Arsène Claudy		France	Rhône-Alpes	Lyon	4.816016	45.789704	175	moderate	1	-9200	-8500	Mesolithic 1	Beuronian
rue Arsène Claudy		France	Rhône-Alpes	Lyon	4.816016	45.789704	175	moderate	2	-5900	-5730	Mesolithic 2
Saint-Marcel	c.K	France	Rhône-Alpes	Bidon	4.54166147	44.32641344	99	moderate	1	-5450	-5050	Early Neolithic	Late Cardial
Sault		France	Rhône-Alpes	Serrières-sur-Ain	5.45	46.15	350	weak		-8000	-6000	Mesolithic 1	Sauveterrian
Saut du Loup		France	Rhône-Alpes	Rosières	2.183333	44.05		weak		-11500	-11000	Epipaleolihtic	Azilian
Seuil-des-Chèvres	c.5	France	Rhône-Alpes	Balme (La)	5.72767821	45.70832772	250	weak	3	-5000	-4500	Early Neolithic
Seuil-des-Chèvres	c.7-8	France	Rhône-Alpes	Balme (La)	5.72767821	45.70832772	250	weak	4	-10000	-9000	Epipaleolihtic	Azilian
Sous-Balme	c.I E	France	Rhône-Alpes	Culoz	5.77968717	45.84524518	245	weak	1	-8500	-8000	Mesolithic 1	Sauveterrian
Sous-Balme	c.III niv.1	France	Rhône-Alpes	Culoz	5.77968717	45.84524518	245	weak	3	-8500	-8000	Mesolithic 1	Sauveterrian
Sous-Balme	c.III niv.3	France	Rhône-Alpes	Culoz	5.77968717	45.84524518	245	weak	2	-5000	-4500	Mesolithic 2	Jura Late Mesolithic
Sous-Sac		France	Rhône-Alpes	Injoux / Génissiat	5.7667	46.0501	525	weak	1	-8000	-6000	Mesolithic 1	Sauveterrian
Sous-Vargonne		France	Rhône-Alpes	Andert-et-Condon	5.65	45.8001	297	weak		-5500	-5200	Mesolithic 2	Jura Late Mesolithic
Surel		France	Rhône-Alpes	Garde-Adhémar (La)	4.7552	44.3883		weak		-5480	-5300	Early Neolithic	Cardial
Tardive	c.2	France	Rhône-Alpes	Berrias-et-Casteljau	4.2	44.3667	140	moderate	1	-5400	-5200	Early Neolithic	Late Cardial
Tassin		France	Rhône-Alpes	Marclopt	4.208946	45.672027	345	weak		-5200	-4700	Early Neolithic	Epicardial
Touvière	niv.E5	France	Rhône-Alpes	Arbignieu	5.64801049	45.73430067	280	weak	1	-5000	-4500	Early Neolithic
Touvière	niv. E1	France	Rhône-Alpes	Arbignieu	5.64801049	45.73430067	280	weak	3	-12000	-10000	Epipaleolihtic	Azilian
Touvière	niv. E4	France	Rhône-Alpes	Arbignieu	5.64801049	45.73430067	280	weak	1	-6500	-6000	Mesolithic 1	Sauveterrian
Touvière	niv. E2-E3	France	Rhône-Alpes	Arbignieu	5.64801049	45.73430067	280	weak		-7000	-6000	Mesolithic 1
Tramoyes	US4b	France	Rhône-Alpes	Tramoyes	4.978567	45.860055	275	moderate	3	-9100	-8300	Mesolithic 1	Beuronian
Tramoyes	US4b	France	Rhône-Alpes	Tramoyes	4.978567	45.860055	275	moderate		-8500	-8000	Mesolithic 1	Sauveterrian
Valladas		France	Rhône-Alpes	Saint-Paul-Trois-Châteaux	4.7667	44.35	96	moderate	1	-5400	-4800	Early Neolithic
Vallieu		France	Rhône-Alpes	Recoubeau-Jansac	5.41	44.65	548	weak		-5000	-2000	Neolithic
Vernon		France	Rhône-Alpes	Joyeuse	4.24	44.479	180	weak		-6600	-5800	Mesolithic 2	Castelnovian
Vésignié		France	Rhône-Alpes	Saint-Marcel-d’Ardèche	4.6169	44.3273	200	weak	1	-5200	-4700	Early Neolithic	Epicardial
Vésignié		France	Rhône-Alpes	Saint-Marcel-d’Ardèche	4.6169	44.3273	200	weak		-12000	-9000	Epipaleolihtic
Vésignié		France	Rhône-Alpes	Saint-Marcel-d’Ardèche	4.6169	44.3273	200	weak	1	-6500	-5500	Mesolithic 2
ZAC des Feuilly		France	Rhône-Alpes	Saint-Priest	4.807727	45.786724		weak		-5600	-5200	Early Neolithic	Cardial
ZAC des Feuilly		France	Rhône-Alpes	Saint-Priest	4.807727	45.786724		weak		-12000	-10000	Epipaleolihtic
ZAC des Feuilly		France	Rhône-Alpes	Saint-Priest	4.807727	45.786724		weak		-9000	-5000	Mesolithic
Sidari	niv. C sup.	Greece	Îles Ioniennes	Sidari	19.699617	39.795923	0	moderate	3	-6200	-5950	Early Neolithic	Ceramica Impressa
Sidari	niv.C base-C	Greece	Îles Ioniennes	Sidari	19.699617	39.795923	0	moderate	8	-6400	-6100	Early Neolithic	Monochrome
Sidari	niv.D	Greece	Îles Ioniennes	Sidari	19.699617	39.795923	0	moderate	2	-7150	-6650	Mesolithic 2	Sidarian Maritime Mesolithic
Nea Nikomedeia	I	Greece	Macédoine centrale	Veryina	22.3167	40.4833	88	good	16	-6400	-6000	Early Neolithic	Monochrome
Dikili Tash		Greece	Macédoine orientale et Thrace	Krénidès	24.308505	41.010305	71	moderate		-5800	-5400	Early Neolithic	Sesklo
Dikili Tash		Greece	Macédoine orientale et Thrace	Krénidès	24.308505	41.010305	71	moderate		-6500	-5800	Early Neolithic
Mavropigi		Greece	Macédoine orientale et Thrace	Mavropigi	21.734009	40.448206		weak		-6400	-6000	Early Neolithic
Sitagroi		Greece	Macédoine orientale et Thrace	Prosotsani	24.025211	41.110723		moderate		-5500	-5200	Early Neolithic
Xirolimni		Greece	Macédoine orientale et Thrace	Xirolimni	21.657625	40.294826		weak				Neolithic
Asfaka		Greece	Péloponèse		21.9167	39.3667	128	weak		-6500	-5700	Early Neolithic
Corinthe		Greece	Péloponèse	Corinthe	22.9334	37.9334	29	weak		-6500	-5700	Early Neolithic
Lerna		Greece	Péloponèse		21.9167	39.3667	128	weak		-6500	-5700	Early Neolithic
Nemea		Greece	Péloponèse	Nemea	22.6667	37.8167	300	weak		-6500	-5700	Early Neolithic
Nestor		Greece	Péloponèse	Pylos	21.7	36.9167	1	weak		-6500	-5700	Early Neolithic
Ulbrich	c.VII-IV	Greece	Péloponèse	Nauplia	22.8	37.5667	0	weak		-9000	-5000	Mesolithic 1
Ulbrich	c.II-III	Greece	Péloponèse	Nauplia	22.8	37.5667	0	weak		-7500	-6500	Mesolithic 2
Achilleion	phase Ia	Greece	Théssalie	Karditsa	21.9167	39.3667	128	good	3	-6650	-6100	Early Neolithic	Aceramic
Achilleion	phases Ib-IIb	Greece	Théssalie	Karditsa	21.9167	39.3667	128	good	16	-6250	-6000	Early Neolithic	Protosesklo
Argissa Magoula		Greece	Théssalie	Larisa	22.4167	39.6334	81	weak	8	-6500	-6000	Early Neolithic	Aceramic
Elateia		Greece	Théssalie		21.9167	39.3667	128	moderate	3	-6500	-6000	Early Neolithic	Monochrome
Franchthi		Greece	Théssalie	Ermioni	23.130156	37.340767	1	weak	2	-7000	-6600	Early Neolithic	Aceramic
Franchthi	phase X	Greece	Théssalie	Ermioni	23.130156	37.340767	1	moderate	3	-7100	-6600	Early Neolithic
Franchthi		Greece	Théssalie	Ermioni	23.130156	37.340767	1	weak	4	-6600	-6000	Early Neolithic
Franchthi	phase VI	Greece	Théssalie	Ermioni	23.130156	37.340767	1	moderate	2	-10500	-9500	Epipaleolihtic	Epigravettian
Franchthi	phase IV	Greece	Théssalie	Ermioni	23.130156	37.340767	1	weak		-11500	-10500	Epipaleolihtic	Epigravettian
Franchthi	phase V	Greece	Théssalie	Ermioni	23.130156	37.340767	1	weak		-11000	-10000	Epipaleolihtic	Epigravettian
Franchthi	phase VII	Greece	Théssalie	Ermioni	23.130156	37.340767	1	weak	19	-8600	-8300	Mesolithic 1
[truncated: 1,555 more rows]
